# Supplementary material for: Identification of phloem-associated translatome alterations during leaf development in Prunus domestica L
Source: Hortic Res. 2019 Feb 1;6:16. doi: 10.1038/s41438-018-0092-4 (PMC6355854; doi:10.1038/s41438-018-0092-4)
Supplement: Supplementary file 2 — Dataset 1 [file 41438_2018_92_MOESM2_ESM.xlsx]

## Sheet: read me
Title: Identification of phloem associated translatome alterations during leaf development in Prunus domestica L.
Authors: Tamara D. Collum, Elizabeth Lutton, C. Douglas Raines, Christopher Dardick and James N. Culver
Table S1. Mapping statistics
Table S2. Differentially expressed genes in phloem (pSUC2 or pSULTR2;2) translatomes compared to p35S translatome
Table S3. Phloem annotated genes compared to plum dataset
Table S4. Xylem annotated genes compared to plum dataset
Table S5. 1100 genes enriched in both phloem translatomes
Table S6. 128 genes enriched in both phloem translatomes at all time points
Table S7. Gene ontology for phloem enriched genes altered over time
Table S8. Genes and primers used for qRT-PCR

## Sheet: Table S1
Table S1: Total reads sequenced and mapped for each library.
Sample Name	Age	Promoter	Raw Reads	rRNA Reads	% rRNA	Total Reads after Filtering and Trimming	Mapped Reads	% Mapped	% Gene	% Exon	% Intron	% Intergenic	Reads mapped His-FLAG tag	His-FLAG tag (Reads Per Million)
2wk-35S-1	2wk	p35S	46591408	14404	0.000309156	46547166	36341707	0.78075	0.9348	0.9279	0.0069	0.0652	7219	154.943
2wk-35S-2	2wk	p35S	48154412	296692	0.00616126	47805606	42946096	0.898349	0.3125	0.3099	0.0026	0.6875	1513	31.4198
2wk-35S-3	2wk	p35S	47859110	55802	0.00116596	47757994	36434241	0.762893	0.846	0.8398	0.0063	0.154	7886	164.775
2wk-SUL-1	2wk	pSULTR2;2	55153430	13224	0.000239767	55106386	43823512	0.795253	0.9405	0.9333	0.0072	0.0595	229	4.15205
2wk-SUL-2	2wk	pSULTR2;2	56031862	15602	0.000278449	55994788	45236553	0.807871	0.9338	0.9271	0.0067	0.0662	63	1.12436
2wk-SUL-3	2wk	pSULTR2;2	54139666	24387	0.000450446	54089596	43355885	0.801557	0.911	0.9051	0.006	0.089	86	1.58848
2wk-SUC2-1	2wk	pSUC2	55440248	7563	0.000136417	53410126	42743029	0.80028	0.9503	0.9445	0.0058	0.0497	1031	18.5966
2wk-SUC2-2	2wk	pSUC2	52303860	76224	0.00145733	52196604	42882673	0.821561	0.7702	0.7648	0.0054	0.2298	205	3.9194
2wk-SUC2-3	2wk	pSUC2	62432158	30193	0.000483613	62358982	48516524	0.77802	0.91	0.9035	0.0065	0.09	1035	16.578
4wk-35S-1	4wk	p35S	57720558	297596	0.00515581	57364832	48495582	0.845389	0.3578	0.3551	0.0027	0.6422	2424	41.9954
4wk-35S-2	4wk	p35S	55685546	275300	0.00494383	53363076	46424209	0.869969	0.3489	0.3463	0.0026	0.6511	3223	57.8786
4wk-35S-3	4wk	p35S	58881238	198685	0.00337433	58641418	50128539	0.854832	0.5367	0.5326	0.0041	0.4633	10288	174.725
4wk-SUL-1	4wk	pSULTR2;2	56881174	25902	0.00045537	56821684	45249337	0.796339	0.9102	0.9046	0.0056	0.0898	112	1.96902
4wk-SUL-2	4wk	pSULTR2;2	49851186	24374	0.000488935	49802902	40220101	0.807585	0.9056	0.899	0.0065	0.0944	292	5.85743
4wk-SUL-3	4wk	pSULTR2;2	49262034	83286	0.00169067	49151118	40193946	0.817763	0.7227	0.7183	0.0044	0.2773	119	2.41565
4wk-SUC2-1	4wk	pSUC2	55686214	110360	0.00198182	55538480	44856422	0.807664	0.6874	0.6824	0.005	0.3126	4328	77.7212
4wk-SUC2-2	4wk	pSUC2	57288780	62142	0.00108472	57182228	44740168	0.782414	0.7738	0.7679	0.0059	0.2262	436	7.61057
4wk-SUC2-3	4wk	pSUC2	44132310	20992	0.000475661	43948554	18982093	0.431916	0.9089	0.9021	0.0068	0.0911	884	20.0307
6wk-35S-1	6wk	p35S	51782854	108172	0.00208895	51643130	43011537	0.832861	0.6876	0.6833	0.0043	0.3124	6755	130.449
6wk-35S-2	6wk	p35S	49660350	97714	0.00196765	49532370	41025761	0.828262	0.73	0.7253	0.0047	0.27	5715	115.082
6wk-35S-3	6wk	p35S	43430138	92081	0.00212021	43311948	36034605	0.831978	0.6886	0.684	0.0046	0.3114	4274	98.4109
6wk-SUL-1	6wk	pSULTR2;2	49640772	112622	0.00226874	49486460	38683165	0.781692	0.662	0.6584	0.0035	0.338	111	2.23607
6wk-SUL-2	6wk	pSULTR2;2	47640122	28992	0.000608563	47580240	36858244	0.774654	0.8992	0.8942	0.005	0.1008	396	8.31232
6wk-SUL-3	6wk	pSULTR2;2	47093078	60635	0.00128756	47000468	37718105	0.802505	0.7998	0.7951	0.0047	0.2002	92	1.95358
6wk-SUC2-1	6wk	pSUC2	55224276	39405	0.000713545	55157044	44384492	0.804693	0.8736	0.8694	0.0042	0.1264	449	8.13048
6wk-SUC2-2	6wk	pSUC2	44845348	30213	0.000673715	44794082	35919218	0.801874	0.8855	0.881	0.0045	0.1145	412	9.18713
6wk-SUC2-3	6wk	pSUC2	46492974	44504	0.00095722	46407638	33201883	0.71544	0.8114	0.8054	0.006	0.1886	1163	25.0145

## Sheet: Table S2
Table S2. Differentially expressed genes in phloem (pSUC2 or pSULTR2;2) translatomes compared to p35S translatome
Cutoff: Fold-change > 2, FDR P-value < 0.05
Values shown are fold-change compared to expression in p35S
A positive fold-change value indicates higher expression in pSUC2 or pSULTR2;2 compared to p35S.
NS - indicates there was no significant difference when compared to p35S
Prunus ID	2wk pSULTR2;2	2wk pSUC2	4wk pSULTR2;2	4wk pSUC2	6wk pSULTR2;2	6wk pSUC2	Best At Match	Primary Gene Symbol	Gene Model Description
Prupe.1G001800	NS	NS	NS	NS	3.01	3.02	AT1G49400	EMBRYO DEFECTIVE 1129 (emb1129)	Nucleic acid-binding, OB-fold-like protein;(source:Araport11)
Prupe.1G007100	NS	NS	NS	NS	2.51	NS	AT3G24110		Calcium-binding EF-hand family protein;(source:Araport11)
Prupe.1G008300	NS	NS	NS	NS	7.29	5.71	AT5G53300	UBIQUITIN-CONJUGATING ENZYME 10 (UBC10)	Encodes a ubiquitin conjugating enzyme.
Prupe.1G009200	NS	NS	4.68	NS	4.85	7.71	AT2G16730	(BGAL13)	putative beta-galactosidase (BGAL13 gene)
Prupe.1G009400	NS	NS	3.22	NS	NS	NS	AT1G44080		F-box SKIP23-like protein (DUF295);(source:Araport11)
Prupe.1G011100	NS	NS	NS	NS	NS	2.67	None
Prupe.1G011900	NS	NS	34.29	NS	NS	NS	AT1G31710		Copper amine oxidase family protein;(source:Araport11)
Prupe.1G012100	NS	NS	NS	NS	NS	2.06	AT4G14940	AMINE OXIDASE 1 (AO1)	atao1 gene of Arabidopsis thaliana encodes an extracellular copper amine oxidase expressed during early stages of vascular tissue development.
Prupe.1G021800	NS	NS	NS	NS	11.44	4.94	AT3G22840	EARLY LIGHT-INDUCABLE PROTEIN (ELIP1)	Encodes an early light-inducible protein.
Prupe.1G022700	NS	NS	NS	NS	NS	4.81	AT1G54690	GAMMA HISTONE VARIANT H2AX (GAMMA-H2AX)	Encodes HTA3, a histone H2A protein. H2AX is a meiosis-specific isoform of histone H2A. Upon DSB formation, rapid accumulation of phosphorylated H2AX (&#947;-H2AX) occurs around the break site. _x0001_H2AX foci accumulate in early G2. Immunolocalization studies in spread preparations of wild-type meiocytes at G2/early leptotene revealed the accumulation of numerous rather diffuse &#947;-H2AX foci…
Prupe.1G023000	NS	NS	NS	NS	2.21	NS	AT3G22890	ATP SULFURYLASE 1 (APS1)	encodes ATP sulfurylase, the first enzyme in the sulfate assimilation pathway of Arabidopsis. It may also participate in selenium metabolism. The mRNA is cell-to-cell mobile.
Prupe.1G023100	NS	NS	3.8	NS	3.95	NS	AT3G22910	AUTO-INHIBITED CA2+ ATPASE 13 (ACA13)	ATPase E1-E2 type family protein / haloacid dehalogenase-like hydrolase family protein;(source:Araport11)
Prupe.1G024900	NS	NS	2.05	NS	NS	NS	AT3G22970		hypothetical protein (DUF506);(source:Araport11)
Prupe.1G025700	NS	NS	2.47	NS	NS	NS	AT1G68940		Armadillo/beta-catenin-like repeat family protein;(source:Araport11)
Prupe.1G027100	NS	NS	NS	NS	NS	2.44	AT5G43745		ion channel POLLUX-like protein, putative (DUF1012);(source:Araport11)
Prupe.1G032500	NS	NS	16.91	NS	NS	NS	AT2G38870		Predicted to encode a PR (pathogenesis-related) peptide that belongs to the PR-6 proteinase inhibitor family. Six putative PR-6-type protein encoding genes are found in Arabidopsis: At2g38900, At2g38870, At5g43570, At5g43580, At3g50020 and At3g46860.
Prupe.1G032800	NS	NS	449.65	NS	NS	NS	AT4G20800	(ATBBE17)	FAD-binding Berberine family protein;(source:Araport11)
Prupe.1G033600	NS	NS	9.16	8.07	24.17	22.91	AT4G14490		SMAD/FHA domain-containing protein;(source:Araport11)
Prupe.1G036800	NS	NS	5.63	NS	3.63	NS	AT1G06620		encodes a protein whose sequence is similar to a 2-oxoglutarate-dependent dioxygenase The mRNA is cell-to-cell mobile.
Prupe.1G037200	NS	NS	NS	NS	4.08	NS	AT4G08300	USUALLY MULTIPLE ACIDS MOVE IN AND OUT TRANSPORTERS 17 (UMAMIT17)	nodulin MtN21-like transporter family protein
Prupe.1G038000	NS	NS	NS	NS	2.46	NS	None
Prupe.1G038400	NS	NS	NS	NS	11.99	10.9	None
Prupe.1G041200	NS	NS	NS	NS	2.09	NS	AT3G23360		Protein phosphatase 2C family protein;(source:Araport11)
Prupe.1G042100	NS	NS	NS	8.16	NS	NS	AT4G14330		P-loop containing nucleoside triphosphate hydrolases superfamily protein;(source:Araport11)
Prupe.1G042900	NS	NS	NS	NS	16.4	12.46	AT1G58400		Disease resistance protein (CC-NBS-LRR class) family;(source:Araport11)
Prupe.1G045800	NS	NS	NS	NS	2.75	2.15	AT3G23510		Cyclopropane-fatty-acyl-phospholipid synthase;(source:Araport11)
Prupe.1G046700	NS	NS	NS	NS	NS	2.2	AT5G43470	RECOGNITION OF PERONOSPORA PARASITICA 8 (RPP8)	Confers resistance to Peronospora parasitica. In arabidopsis ecotype Dijon-17, HRT-mediated signaling is dependent on light for the induction of hypersensitive response and resistance to turnip crinkle virus.
Prupe.1G047200	NS	NS	NS	NS	4.32	5.07	None
Prupe.1G051500	NS	NS	NS	NS	4.43	5.24	AT1G50180		NB-ARC domain-containing disease resistance protein;(source:Araport11)
Prupe.1G053500	NS	NS	NS	10.78	21.44	21.34	AT1G22380	UDP-GLUCOSYL TRANSFERASE 85A3 (UGT85A3)	Encodes a putative UDP-glucosyl transferase. At1g22380 was initially identified as encoding the protein AAF87154, which has been classified as a bHLH protein (AtbHLH152). Subsequently it has been found that the AAF87154 protein appears to be encoded by the AT1G23970 genomic locus.
Prupe.1G055200	NS	NS	NS	NS	8.29	5.66	AT2G34930		disease resistance family protein / LRR family protein;(source:Araport11)
Prupe.1G061900	NS	NS	4.74	NS	NS	NS	AT5G64210	ALTERNATIVE OXIDASE 2 (AOX2)	encodes an isoform of alternative oxidase, which is expressed in rosettes, stems, and roots. Transcript accumulates in dry seeds and decreased upon germination and is not affected by actinomycin A. Protein is localized to mitochondria.
Prupe.1G062100	NS	NS	NS	NS	NS	7.5	AT3G16970		Plant self-incompatibility protein S1 family;(source:Araport11)
Prupe.1G063300	NS	NS	NS	8.37	NS	NS	AT2G07170		ARM repeat superfamily protein;(source:Araport11)
Prupe.1G066600	NS	NS	11.85	NS	4.6	12.26	None
Prupe.1G068100	NS	NS	4.95	NS	NS	NS	None
Prupe.1G068900	NS	NS	NS	NS	NS	2.01	None
Prupe.1G070000	NS	NS	2.69	NS	NS	NS	AT3G09040	MITOCHONDRIAL RNA EDITING FACTOR 12 (MEF12)	Pentatricopeptide repeat (PPR) superfamily protein;(source:Araport11)
Prupe.1G072800	NS	NS	NS	NS	NS	20.52	None
Prupe.1G073800	NS	NS	2.12	NS	2.66	NS	AT1G51590	ALPHA-MANNOSIDASE 1 (MNS1)	Encodes an alpha-mannosidase I enzyme responsible for N-glycan maturation.
Prupe.1G073900	NS	NS	5.35	7.66	6.41	4.73	AT4G26020		4/1 protein short form protein;(source:Araport11)
Prupe.1G074000	NS	NS	NS	NS	10.02	NS	AT5G46330	FLAGELLIN-SENSITIVE 2 (FLS2)	Encodes a leucine-rich repeat serine/threonine protein kinase that is expressed ubiquitously. FLS2 is involved in MAP kinase signalling relay involved in innate immunity. Essential in the perception of flagellin, a potent elicitor of the defense response. FLS2 is directed for degradation by the bacterial ubiquitin ligase AvrPtoB. The mRNA is cell-to-cell mobile.
Prupe.1G074400	NS	NS	NS	2.92	NS	NS	AT5G57150		basic helix-loop-helix (bHLH) DNA-binding superfamily protein;(source:Araport11)
Prupe.1G074600	NS	NS	NS	NS	2.64	2.79	AT5G57160	(ATLIG4)	Encodes the Arabidopsis orthologue of the yeast and mammalian DNA ligase IV. Involved in the repair of DNA damage but, unlike in yeast, not required for T-DNA integration. Interacts with the Arabidopsis homologue of XRCC4.
Prupe.1G081700	NS	NS	3.59	3.98	2.62	2.45	AT5G57340		ras guanine nucleotide exchange factor Q-like protein;(source:Araport11)
Prupe.1G083800	NS	NS	NS	NS	NS	7.51	AT1G11390		Protein kinase superfamily protein;(source:Araport11)
Prupe.1G093800	NS	NS	16.53	NS	NS	NS	AT1G73050		Glucose-methanol-choline (GMC) oxidoreductase family protein;(source:Araport11)
Prupe.1G095500	NS	NS	4.08	NS	NS	NS	AT1G23870	TREHALOSE-PHOSPHATASE/SYNTHASE 9 (TPS9)	Encodes an enzyme putatively involved in trehalose biosynthesis. The protein has a trehalose synthase (TPS)-like domain that may or may not be active as well as a trehalose phosphatase (TPP)-like domain. The mRNA is cell-to-cell mobile.
Prupe.1G098000	NS	NS	2.35	NS	NS	NS	AT5G57800	ECERIFERUM 3 (CER3)	encodes a transmembrane protein with similarity to the sterol desaturase family at the N-terminus and to the short-chain dehydrogenase/reductase family at the C-terminus. Mutant analyses indicate this protein is involved in cuticle membrane and wax biosynthesis. The mRNA is cell-to-cell mobile.
Prupe.1G099400	NS	NS	2.24	NS	NS	NS	AT2G23890		HAD-superfamily hydrolase, subfamily IG, 5-nucleotidase;(source:Araport11)
Prupe.1G101400	NS	NS	NS	NS	NS	2.36	AT2G23970		Class I glutamine amidotransferase-like superfamily protein;(source:Araport11)
Prupe.1G101500	NS	NS	NS	9.46	NS	NS	AT4G30860	SET DOMAIN GROUP 4 (SDG4)	Encodes a member of the trxG protein family. Contains a SET domain which is known to be involved in modification of histone tails by methylation. Interacts physically with AMS, but the implications of this interaction are unknown.Overexpression results in plieotrophic developmental defects.
Prupe.1G103000	NS	NS	2.25	NS	NS	NS	AT1G62290	PUTATIVE ASPARTIC PROTEINASE A2 (PASPA2)	Saposin-like aspartyl protease family protein;(source:Araport11)
Prupe.1G103800	NS	NS	NS	NS	5.65	3.62	AT3G62150	ATP-BINDING CASSETTE B21 (ABCB21)	Encodes a facultative transporter controlling auxin concentrations in plant cells.
Prupe.1G104300	NS	NS	10.23	NS	NS	NS	AT1G02520	ATP-BINDING CASSETTE B11 (ABCB11)	Encodes an ATP-binding cassette (ABC) transporter. Expressed in the vascular tissue of primary stem. The mRNA is cell-to-cell mobile.
Prupe.1G108000	NS	NS	5.88	NS	4.02	4.66	AT3G17380		TRAF-like family protein;(source:Araport11)
Prupe.1G108700	NS	NS	2.24	NS	NS	2.35	AT2G22300	SIGNAL RESPONSIVE 1 (SR1)	Encodes a putative CAM binding transcription factor. Loss of function mutations show enhanced resistance to fungal and bacterial pathogens suggesting that CAMTA functions to suppress defense responses.It acts in the cold response pathway, it can bind to and activate the expression of DREB1 genes.
Prupe.1G108800	NS	NS	NS	6.84	3.76	10.18	AT3G17360	PHRAGMOPLAST ORIENTING KINESIN 1 (POK1)	PHRAGMOPLAST ORIENTING KINESIN 1 is one of the two Arabidopsis homologs isolated in yeast two-hybrid screen for interaction partners of maize gene TANGLED1 (TAN1). Based on sequence homology in their motor domains, POK1 and POK2 belong to the kinesin-12 class which also includes the well-characterized group of phragmoplast-associated kinesins AtPAKRPs. Both kinesins are composed of an N-terminal …
Prupe.1G109800	NS	NS	NS	NS	2.29	NS	AT3G17310	DOMAINS REARRANGED METHYLTRANSFERASE 3 (DRM3)	Encodes DRM3 (Domains Rearranged Methyltransferase3), a catalytically mutated paralog of the cytosine methyltransferase DRM2. Despite being catalytically mutated, DRM3 is required for normal maintenance of non-CG DNA methylation, establishment of RNA-directed DNA methylation triggered by repeat sequences and accumulation of repeat-associated small RNAs.
Prupe.1G109900	NS	NS	NS	NS	3.58	4.88	AT3G62270	REQUIRES HIGH BORON 2 (BOR2)	BOR2 is involved in efficient borate crosslinking of rhamnogalacturonan II in cell walls under boron limitation.
Prupe.1G111700	NS	NS	9.13	NS	NS	NS	AT3G06490	MYB DOMAIN PROTEIN 108 (MYB108)	putative transcription factor MYB108 (MYB108) mRNA,
Prupe.1G111800	NS	NS	2.43	NS	NS	NS	AT3G06500	ALKALINE/NEUTRAL INVERTASE C (A/N-InvC)	Encodes an alkaline/neutral invertase which localizes in mitochondria. It may be modulating hormone balance in relation to the radicle emergence. Mutants display severely reduced shoot growth and reduced oxygen consumption. Mutant root development is not affected as reported for A/N-InvA mutant (inva) plants. The mRNA is cell-to-cell mobile.
Prupe.1G112900	NS	NS	2.06	NS	NS	NS	AT5G49580		Chaperone DnaJ-domain superfamily protein;(source:Araport11)
Prupe.1G113100	NS	NS	6.93	NS	NS	NS	AT1G47980		desiccation-like protein;(source:Araport11)
Prupe.1G115200	NS	NS	NS	8.61	NS	NS	None
Prupe.1G115900	NS	NS	3.83	NS	NS	NS	AT2G16920	UBIQUITIN-CONJUGATING ENZYME 23 (UBC23)	ubiquitin-conjugating enzyme 23;(source:Araport11)
Prupe.1G118900	NS	NS	NS	3.2	NS	NS	AT3G06660		PAPA-1-like family protein / zinc finger (HIT type) family protein;(source:Araport11)
Prupe.1G123100	NS	NS	4.18	3.11	NS	NS	AT5G49360	BETA-XYLOSIDASE 1 (BXL1)	Encodes a bifunctional {beta}-D-xylosidase/{alpha}-L-arabinofuranosidase required for pectic arabinan modification. Located in the extracellular matrix. Gene is expressed specifically in tissues undergoing secondary wall thickening. This is a member of glycosyl hydrolase family 3 and has six other closely related members.
Prupe.1G123900	NS	NS	NS	6.05	NS	NS	AT3G16730	HYPERSENSITIVE TO EXCESS BORON 2 (HEB2)	condensin-2 complex subunit H2-like protein;(source:Araport11)
Prupe.1G127500	NS	NS	18.62	NS	NS	NS	AT1G24020	MLP-LIKE PROTEIN 423 (MLP423)	MLP-like protein 423;(source:Araport11)
Prupe.1G127700	NS	NS	3.28	NS	NS	NS	AT1G24020	MLP-LIKE PROTEIN 423 (MLP423)	MLP-like protein 423;(source:Araport11)
Prupe.1G127900	NS	NS	7.43	NS	NS	NS	None
Prupe.1G128500	NS	NS	8.7	NS	NS	NS	AT1G24020	MLP-LIKE PROTEIN 423 (MLP423)	MLP-like protein 423;(source:Araport11)
Prupe.1G129000	NS	NS	9.19	NS	NS	NS	None
Prupe.1G129500	NS	NS	NS	3.23	NS	NS	AT3G16810	PUMILIO 24 (PUM24)	Encodes a member of the Arabidopsis Pumilio (APUM) proteins containing PUF domain (eight repeats of approximately 36 amino acids each). PUF proteins regulate both mRNA stability and translation through sequence-specific binding to the 3' UTR of target mRNA transcripts.
Prupe.1G132900	NS	NS	NS	4.72	NS	NS	AT5G49110		fanconi anemia group I-like protein;(source:Araport11)
Prupe.1G133600	NS	NS	NS	12.54	NS	NS	AT3G16660		Pollen Ole e 1 allergen and extensin family protein;(source:Araport11)
Prupe.1G133700	NS	NS	4.83	3.61	4.56	NS	AT3G16660		Pollen Ole e 1 allergen and extensin family protein;(source:Araport11)
Prupe.1G134400	NS	NS	NS	NS	NS	3	AT3G06880		Transducin/WD40 repeat-like superfamily protein;(source:Araport11)
Prupe.1G134700	NS	NS	NS	15.55	NS	NS	AT4G15890	CONDENSIN (CAP-D3)	CAP-3D is a subunit of condensin. It a target of MMD1 regulation and also involved in meiotic chromosome condensation. Mutants have reduced fertility.
Prupe.1G134800	NS	NS	3.8	3.58	NS	2.45	AT2G47700	RED AND FAR-RED INSENSITIVE 2 (RFI2)	RING/U-box superfamily protein;(source:Araport11)
Prupe.1G135600	NS	NS	NS	4.49	NS	4.68	AT4G15830		ARM repeat superfamily protein;(source:Araport11)
Prupe.1G138400	NS	NS	NS	NS	NS	6.88	AT2G47820		arginine-glutamic acid dipeptide repeat protein;(source:Araport11)
Prupe.1G139000	NS	NS	2.3	NS	NS	NS	AT4G15730		CW-type Zinc Finger;(source:Araport11)
Prupe.1G143100	NS	NS	NS	5.97	NS	NS	AT5G18700	(RUK)	Encodes a microtubule-associated kinase-like protein RUNKEL (RUK). Contains a putative serine/threonine kinase domain and a microtubule-binding domain. RUK directly binds to microtubules in vitro and colocalizes with mitotic preprophase band, spindle, and phragmoplast in vivo. Required for cell plate expansion in cytokinesis.
Prupe.1G147100	NS	NS	3.02	NS	NS	NS	AT3G07870	F-BOX PROTEIN92 (FBX92)	FBX92 is an F-box containing protein. Overexpression produces plants with smaller leaves while reduced expression is correlated with increased leaf size and increased rates of cell proliferation.
Prupe.1G151600	NS	NS	NS	NS	NS	2.07	AT3G06140	LOG2-LIKE UBIQUITIN LIGASE4 (LUL4)	Paralog of LOG2 (At3g09770), a ubiquitin ligase that regulates amino acid export.
Prupe.1G151900	NS	NS	2.12	NS	NS	NS	AT3G23610	DUAL SPECIFICITY PROTEIN PHOSPHATASE 1 (DSPTP1)	Encodes a dual specificity protein phosphatase whose activity is modulated by CaM binding.
Prupe.1G152000	NS	NS	NS	5.95	NS	NS	AT1G03230		Eukaryotic aspartyl protease family protein;(source:Araport11)
Prupe.1G152800	NS	NS	NS	NS	NS	2.07	AT5G19150		AT5G19150 is a dehydratase that converts (S)-NAD(P)HX to NAD(P)H.
Prupe.1G153100	NS	NS	2.25	NS	NS	NS	AT3G06080	TRICHOME BIREFRINGENCE-LIKE 10 (TBL10)	Encodes a member of the TBL (TRICHOME BIREFRINGENCE-LIKE) gene family containing a plant-specific DUF231 (domain of unknown function) domain. TBL gene family has 46 members, two of which (TBR/AT5G06700 and TBL3/AT5G01360) have been shown to be involved in the synthesis and deposition of secondary wall cellulose, presumably by influencing the esterification state of pectic polymers. A nomenclature…
Prupe.1G155700	NS	NS	NS	NS	2.09	NS	AT4G19600	(CYCT1;4)	Encodes a cyclin T partner CYCT1;4. Plays important roles in infection with Cauliflower mosaic virus (CaMV). The mRNA is cell-to-cell mobile.
Prupe.1G157300	NS	NS	2.19	NS	NS	2	AT4G08980	F-BOX WITH WD-40 2 (FBW2)	Encodes an F-box gene that is a novel negative regulator of AGO1 protein levels and may play a role in ABA signalling and/or response. It is a F-box subunit of the SCF E3 ubiquitin ligase complex that mediates the degradation of 14-3-3 proteins.
Prupe.1G158200	NS	NS	NS	NS	NS	3.84	AT3G48880		RNI-like superfamily protein;(source:Araport11)
Prupe.1G159000	NS	NS	2.29	NS	2.09	NS	AT4G13750	NO VEIN (NOV)	Encodes NO VEIN (NOV), a plant-specific nuclear factor required for leaf vascular development, cellular patterning and stem cell maintenance in the root meristem, as well as for cotyledon outgrowth and separation. nov mutations affect many aspects of auxin-dependent development without directly affecting auxin perception.
Prupe.1G159200	NS	NS	2.71	NS	NS	NS	AT4G13750	NO VEIN (NOV)	Encodes NO VEIN (NOV), a plant-specific nuclear factor required for leaf vascular development, cellular patterning and stem cell maintenance in the root meristem, as well as for cotyledon outgrowth and separation. nov mutations affect many aspects of auxin-dependent development without directly affecting auxin perception.
Prupe.1G159600	NS	NS	3.46	NS	2.28	2.44	AT3G14470		NB-ARC domain-containing disease resistance protein;(source:Araport11)
Prupe.1G159700	NS	NS	NS	NS	2.32	NS	AT1G04920	SUCROSE PHOSPHATE SYNTHASE 3F (SPS3F)	Encodes a protein with putative sucrose-phosphate synthase activity.
Prupe.1G163600	NS	NS	2.04	NS	2.07	NS	AT3G14470		NB-ARC domain-containing disease resistance protein;(source:Araport11)
Prupe.1G163700	NS	NS	2.22	NS	NS	NS	AT3G14470		NB-ARC domain-containing disease resistance protein;(source:Araport11)
Prupe.1G163800	NS	NS	2.65	NS	NS	NS	AT3G14470		NB-ARC domain-containing disease resistance protein;(source:Araport11)
Prupe.1G166400	NS	NS	3.43	NS	5.08	4.39	None
Prupe.1G168200	NS	NS	2.24	NS	NS	NS	AT3G23790	ACYL ACTIVATING ENZYME 16 (AAE16)	AMP-dependent synthetase and ligase family protein;(source:Araport11)
Prupe.1G170200	NS	NS	NS	NS	NS	3.06	AT3G49400		Transducin/WD40 repeat-like superfamily protein;(source:Araport11)
Prupe.1G170600	NS	NS	2.74	NS	3.96	3.5	None
Prupe.1G173100	NS	NS	NS	5.15	NS	NS	AT3G23670	(KINESIN-12B)	Microtubule motor kinesin PAKRP1L/Kinesin-12B. Together with PAKRP1/Kinesin-12A, serve as linkers of the plus ends of antiparallel microtubules in the phragmoplast.
Prupe.1G174500	NS	NS	NS	NS	NS	2.04	AT4G21410	CYSTEINE-RICH RLK (RECEPTOR-LIKE PROTEIN KINASE) 29 (CRK29)	Encodes a cysteine-rich receptor-like protein kinase.
Prupe.1G175700	NS	NS	3.92	3.53	NS	NS	AT1G60710	(ATB2)	Encodes ATB2.
Prupe.1G176700	NS	NS	2.29	NS	NS	2.95	AT1G48360	FANCONI/FANCD2 ASSOCI- ATED NUCLEASE I (FAN1)	Encodes a FAN1 homolog that is involved in interstrand crosslink repair. FAN1 appears to act in in a different pathway from MUS81 but in similar pathway with RECQ4A, RAD5A and MFH1.
Prupe.1G177200	NS	NS	NS	NS	3.12	3.15	AT5G16740		Transmembrane amino acid transporter family protein;(source:Araport11)
Prupe.1G178100	NS	NS	2.75	NS	NS	NS	AT4G19191		Tetratricopeptide repeat (TPR)-like superfamily protein;(source:Araport11)
Prupe.1G178800	NS	NS	NS	NS	6.96	NS	AT3G16360	HPT PHOSPHOTRANSMITTER 4 (AHP4)	Encodes AHP4, a histidine-containing phosphotransmitter involved in Histidine (His)-to-Aspartate (Asp) phosphorelay signal transduction. AHP4 is one of the six Arabidopsis thaliana histidine phosphotransfer proteins (AHPs). AHPs function as redundant positive regulators of cytokinin signaling. Members of the AHP gene family include: AT3G21510 (AHP1), AT3G29350 (AHP2), AT5G39340 (AHP3), AT3G16360 …
Prupe.1G180300	NS	NS	3.25	NS	NS	NS	AT5G01110		Tetratricopeptide repeat (TPR)-like superfamily protein;(source:Araport11)
Prupe.1G181900	NS	NS	NS	NS	NS	2.3	AT1G05790		lipase class 3 family protein;(source:Araport11)
Prupe.1G183300	NS	NS	2.76	NS	3.11	NS	None
Prupe.1G184200	NS	NS	NS	NS	5.66	3.61	None
Prupe.1G187500	NS	NS	NS	4.5	NS	NS	AT3G23790	ACYL ACTIVATING ENZYME 16 (AAE16)	AMP-dependent synthetase and ligase family protein;(source:Araport11)
Prupe.1G189500	NS	NS	2.41	NS	NS	NS	AT1G09900		Pentatricopeptide repeat (PPR-like) superfamily protein;(source:Araport11)
Prupe.1G189900	NS	NS	2.03	NS	NS	2.43	AT2G43330	INOSITOL TRANSPORTER 1 (INT1)	Encodes a tonoplast-localized myo-inositol exporter, involved in efflux of myo-inositol from the vacuole to the cytosol. The gene is ubiquitously expressed. Reduced root growth in knock-out mutants grown on low inositol agar medium.
Prupe.1G191800	NS	NS	2.03	NS	NS	NS	AT1G05910	BROMODOMAIN AND ATPASE DOMAIN-CONTAINING PROTEIN 1 (BRAT1)	Encodes an acetylated histone-binding protein BRAT1. BRAT1 forms a complex with BRP1 to prevent transcriptional silencing.
Prupe.1G197200	NS	NS	2.42	NS	2.05	2.19	AT2G20142		Toll-Interleukin-Resistance (TIR) domain family protein;(source:Araport11)
Prupe.1G198000	NS	NS	5.15	NS	7.41	10.03	None
Prupe.1G199000	NS	NS	NS	NS	NS	4.13	None
Prupe.1G199100	NS	NS	NS	NS	2.32	2.26	AT1G04970	(LBR-1)	Encodes one of the two LBP/BPI related proteins (AT1G04970/LBR-1, AT3G20270/LBR-2) that bind to LPS directly and regulate PR1 expression.
Prupe.1G199700	NS	NS	27.53	NS	NS	NS	AT5G67550		transmembrane protein;(source:Araport11)
Prupe.1G201100	NS	NS	NS	NS	NS	10.12	AT3G47570		Leucine-rich repeat protein kinase family protein;(source:Araport11)
Prupe.1G201900	NS	NS	NS	NS	2.26	NS	AT1G65810		P-loop containing nucleoside triphosphate hydrolases superfamily protein;(source:Araport11)
Prupe.1G202000	NS	NS	NS	NS	NS	4.58	AT4G29090		Ribonuclease H-like superfamily protein;(source:Araport11)
Prupe.1G202500	NS	NS	NS	NS	2.48	3.21	AT1G65810		P-loop containing nucleoside triphosphate hydrolases superfamily protein;(source:Araport11)
Prupe.1G203300	NS	NS	36.39	NS	NS	NS	None
Prupe.1G205100	NS	NS	4.04	NS	NS	NS	AT1G21230	WALL ASSOCIATED KINASE 5 (WAK5)	encodes a wall-associated kinase The mRNA is cell-to-cell mobile.
Prupe.1G205400	NS	NS	NS	73	NS	220.81	AT3G54420	HOMOLOG OF CARROT EP3-3 CHITINASE (EP3)	encodes an EP3 chitinase that is expressed during somatic embryogenesis in 'nursing' cells surrounding the embryos but not in embryos themselves. The gene is also expressed in mature pollen and growing pollen tubes until they enter the receptive synergid, but not in endosperm and integuments as in carrot. Post-embryonically, expression is found in hydathodes, stipules, root epidermis and emerging…
Prupe.1G207100	NS	NS	NS	NS	3.55	2.58	AT1G05710		basic helix-loop-helix (bHLH) DNA-binding superfamily protein;(source:Araport11)
Prupe.1G207300	NS	NS	2.55	NS	NS	NS	AT3G59660	(BAGP1)	Encodes a C2-GRAM domain-containing protein that is induced by B. cinerea infection. It is required for cleavage of BAG6 and thus plays a role in mediating resistance to fungal infection.
Prupe.1G207500	NS	NS	NS	NS	NS	6.84	AT3G59680		Serine/Threonine-kinase;(source:Araport11)
Prupe.1G208800	NS	NS	NS	NS	2.39	3.15	AT5G17250		Alkaline-phosphatase-like family protein;(source:Araport11)
Prupe.1G211500	NS	NS	3.85	6.78	NS	NS	AT1G44900	MINICHROMOSOME MAINTENANCE 2 (MCM2)	Encodes MCM2 (MINICHROMOSOME MAINTENANCE 2), a protein essential to embryo development. Overexpression results in altered root meristem function.
Prupe.1G213700	NS	NS	NS	25.09	NS	NS	AT3G56980	BASIC HELIX-LOOP-HELIX 39 (BHLH39)	Encodes a member of the basic helix-loop-helix transcription factor protein.
Prupe.1G213800	NS	NS	3.56	NS	NS	2.62	AT5G07950		hypothetical protein;(source:Araport11)
Prupe.1G214900	NS	NS	6.37	NS	NS	NS	AT5G13330	RELATED TO AP2 6L (Rap2.6L)	encodes a member of the ERF (ethylene response factor) subfamily B-4 of ERF/AP2 transcription factor family. The protein contains one AP2 domain. There are 7 members in this subfamily.
Prupe.1G215300	NS	NS	NS	NS	NS	2.14	AT1G28120		ubiquitin thioesterase otubain-like protein;(source:Araport11)
Prupe.1G215900	NS	NS	2.26	NS	2.09	2.54	AT1G65810		P-loop containing nucleoside triphosphate hydrolases superfamily protein;(source:Araport11)
Prupe.1G223200	NS	NS	4.29	NS	NS	NS	AT5G13080	WRKY DNA-BINDING PROTEIN 75 (WRKY75)	WRKY75 is one of several transcription factors induced during Pi deprivation. It is nuclear localized and regulated differentially during Pi starvation. RNAi mediated suppression of WRKY75 made the plants more susceptible to Pi stress as indicated by the higher accumulation of anthocyanin during Pi starvation.
Prupe.1G226200	NS	NS	NS	11.67	NS	10.01	AT1G67370	ASYNAPTIC 1 (ASY1)	meiotic asynaptic mutant 1 (ASY1). ASY1 protein is initially distributed as numerous foci throughout the chromatin. During early G2, the foci are juxtaposed to the nascent chromosome axes to form a continuous axis associated signal.
Prupe.1G227300	NS	NS	NS	NS	NS	2.39	AT1G67420		Zn-dependent exopeptidases superfamily protein;(source:Araport11)
Prupe.1G228500	NS	NS	4.57	NS	NS	NS	None
Prupe.1G228600	NS	NS	3.15	2.61	NS	NS	AT1G67480		Galactose oxidase/kelch repeat superfamily protein;(source:Araport11)
Prupe.1G228900	NS	NS	NS	4.69	NS	NS	AT1G67490	GLUCOSIDASE 1 (GCS1)	Encodes an alpha-glucosidase I enzyme that catalyzes the first step in N-linked glycan processing. Localized to the endoplasmic reticulum (ER).
Prupe.1G232100	NS	NS	2.74	NS	2.56	2.64	AT1G27900		RNA helicase family protein;(source:Araport11)
Prupe.1G233100	NS	NS	NS	10.56	NS	NS	AT1G27880		DEAD/DEAH box RNA helicase family protein;(source:Araport11)
Prupe.1G235800	NS	NS	4.18	7.41	2.53	NS	AT3G13080	ATP-BINDING CASSETTE C3 (ABCC3)	encodes an ATP-dependent MRP-like ABC transporter able to transport glutathione-conjugates as well as chlorophyll catabolites. The expression of this gene is upregulated by herbicide safeners such as benoxacor and fenclorim.
Prupe.1G236000	NS	NS	NS	NS	15.76	16.52	AT3G13080	ATP-BINDING CASSETTE C3 (ABCC3)	encodes an ATP-dependent MRP-like ABC transporter able to transport glutathione-conjugates as well as chlorophyll catabolites. The expression of this gene is upregulated by herbicide safeners such as benoxacor and fenclorim.
Prupe.1G242100	NS	NS	6.91	NS	NS	NS	AT3G01650	RING DOMAIN LIGASE1 (RGLG1)	Encodes RGLG1 (RING domain ligase 1), a RING domain ubiquitin E3 ligase that negatively regulates the drought stress response by mediating ERF53 transcriptional activity.
Prupe.1G242700	NS	NS	3.37	NS	NS	NS	AT1G13040		Pentatricopeptide repeat (PPR-like) superfamily protein;(source:Araport11)
Prupe.1G244100	NS	NS	2.82	NS	2.78	2.76	AT1G70620		cyclin-like protein;(source:Araport11)
Prupe.1G244800	NS	NS	NS	NS	2.39	NS	AT1G23280		MAK16 protein-like protein;(source:Araport11)
Prupe.1G244900	NS	NS	NS	NS	2.93	2.62	AT1G12970	PLANT INTRACELLULAR RAS GROUP-RELATED LRR 3 (PIRL3)	Encodes PIRL3, a member of the Plant Intracellular Ras-group-related LRRs (Leucine rich repeat proteins). PIRLs are a distinct, plant-specific class of intracellular LRRs that likely mediate protein interactions, possibly in the context of signal transduction.
Prupe.1G250000	NS	NS	NS	47.23	165.95	503.62	None
Prupe.1G251700	NS	NS	6.1	NS	19.92	23.54	AT1G60460	MEIOTIC TOPOISOMERASE VIB-LIKE (MTOPVIB)	Encodes a structural homolog of the archaeal topo VIB subunit that forms a complex with the two Arabidopsis thaliana SPO11 orthologs required for meiotic DSB formation (SPO11-1 and SPO11-2) and is essential for meiotic DSB formation.
Prupe.1G252100	NS	NS	NS	NS	NS	2.08	AT1G60420	NUCLEOREDOXIN 1 (NRX1)	Reduce transmission through pollen. The mRNA is cell-to-cell mobile.
Prupe.1G252200	NS	NS	NS	2.34	NS	2.29	AT1G60420	NUCLEOREDOXIN 1 (NRX1)	Reduce transmission through pollen. The mRNA is cell-to-cell mobile.
Prupe.1G252300	NS	NS	6.33	4.65	3.33	5.63	None
Prupe.1G252400	NS	NS	NS	NS	7.88	NS	AT2G05790		O-Glycosyl hydrolases family 17 protein;(source:Araport11)
Prupe.1G254700	NS	NS	2.5	NS	2.15	2.03	AT1G60200	RNA-BINDING PROTEIN 25 (RBM25)	RMB25 is an alternative splicing factor involved in mediation of abiotic stress response and ABA response. Its expression is modulated by a variety of stressors and it in turn appears to affect the ratio of splice variants of stress responsive genes such as HAB1.2/HAB1.1.
Prupe.1G255100	NS	NS	NS	NS	3.25	NS	AT1G10550	XYLOGLUCAN:XYLOGLUCOSYL TRANSFERASE 33 (XTH33)	Encodes a membrane-localized protein that is predicted to function during cell wall modification.Overexpression of XTH33 results in abnormal cell morphology. It's expression is under epigenetic control by ATX1.
Prupe.1G255600	NS	NS	NS	NS	2.26	NS	AT1G23850		transmembrane protein;(source:Araport11)
Prupe.1G256200	NS	NS	2.33	NS	NS	NS	AT1G60140	TREHALOSE PHOSPHATE SYNTHASE (TPS10)	Encodes an enzyme putatively involved in trehalose biosynthesis. The protein has a trehalose synthase (TPS)-like domain that may or may not be active as well as a trehalose phosphatase (TPP)-like domain.
Prupe.1G256700	NS	NS	NS	NS	2.68	NS	AT1G23965		transcription factor;(source:Araport11)
Prupe.1G257400	NS	NS	4.19	NS	2.74	3.55	AT5G40240	USUALLY MULTIPLE ACIDS MOVE IN AND OUT TRANSPORTERS 40 (UMAMIT40)	nodulin MtN21-like transporter family protein
Prupe.1G263100	NS	NS	NS	NS	2.46	NS	AT1G69970	CLAVATA3/ESR-RELATED 26 (CLE26)	Member of a large family of putative ligands homologous to the Clavata3 gene. Consists of a single exon. Can not replace CLV3 function in vivo.
Prupe.1G263300	NS	NS	2.34	NS	NS	NS	AT5G13050	5-FORMYLTETRAHYDROFOLATE CYCLOLIGASE (5-FCL)	5-Formyltetrahydrofolate cycloligase (5-CHO-THF cycloligase - AT5G13050.1) regulates/influences under photorespiratory conditions the activity of another gene product, i.e. serine hydroxymethyltransferase (SHMT) due to accumulating amounts of 5-Formyltetrahydrofolate
Prupe.1G265000	NS	NS	NS	NS	4.22	3.3	AT1G27150		Tetratricopeptide repeat (TPR)-like superfamily protein;(source:Araport11)
Prupe.1G266300	NS	NS	NS	NS	12.14	NS	AT1G22400	(UGT85A1)	UDP-Glycosyltransferase superfamily protein;(source:Araport11)
Prupe.1G266400	NS	NS	NS	NS	2.52	NS	AT1G69870	NRT1/ PTR FAMILY 2.13 (NPF2.13)	Encodes a low affinity nitrate transporter NRT1.7. Expressed in phloem. Responsible for source-to-sink remobilization of nitrate. The mRNA is cell-to-cell mobile.
Prupe.1G273000	NS	NS	2.91	NS	NS	NS	AT2G02910		transmembrane protein (DUF616);(source:Araport11)
Prupe.1G275100	NS	NS	NS	NS	5.82	NS	AT3G28960		Transmembrane amino acid transporter family protein;(source:Araport11)
Prupe.1G277500	NS	NS	12.39	NS	NS	NS	AT1G69490	NAC-LIKE, ACTIVATED BY AP3/PI (NAP)	Encodes a member of the NAC transcription factor gene family. It is expressed in floral primordia and upregulated by AP3 and PI. Its expression is associated with leaf senescence. The mRNA is cell-to-cell mobile.
Prupe.1G278800	NS	NS	2.29	NS	NS	NS	AT1G14040	PHO1 HOMOLOG 3 (PHO1;H3)	Encodes a PHO1 homologue that is upregulated in response to Zn deficiency and is involved in Pi homeostasis in response to Zn deficiency. The mRNA is cell-to-cell mobile.
Prupe.1G279900	NS	NS	NS	3.32	NS	NS	AT1G69440	ARGONAUTE7 (AGO7)	Encodes ARGONAUTE7, a member of the ARGONAUTE family, characterised by the presence of PAZ and PIWI domains. Involved in the regulation of developmental timing. Required for the accumulation of TAS3 ta-siRNAs but not for accumulation of miR171, miR173, miR390 or mi391. Localized in mature rosette leaves and floral buds.
Prupe.1G280800	NS	NS	2.79	NS	2.62	2.74	AT1G26640	ISOPENTENYL PHOSPHATE KINASE (IPK)	Encodes a cytosolic isopentenyl phosphate kinase that plays an important role in regulating the formation of both MVA (mevalonic acid) and MEP (methylerythritol phosphate) pathway-derived terpenoid compounds by controlling the ratio of IP/DMAP to IPP/DMAPP. IPP and DMAPP are the universal C5 building blocks of all natural terpenoids. IPK enhances terpenoid formation by returning IP/DMAP to the te…
Prupe.1G282400	NS	NS	NS	NS	2.9	2.63	AT2G03430		Ankyrin repeat family protein;(source:Araport11)
Prupe.1G287300	NS	NS	2.31	NS	NS	NS	AT2G03620	MAGNESIUM TRANSPORTER 3 (MGT3)	Transmembrane magnesium transporter. One of nine family members.
Prupe.1G288100	NS	NS	2.32	NS	NS	NS	AT5G60980	(NTF2)	Nuclear transport factor 2 (NTF2) family protein with RNA binding (RRM-RBD-RNP motifs) domain-containing protein;(source:Araport11)
Prupe.1G291100	NS	NS	NS	NS	3.2	NS	AT2G26710	PHYB ACTIVATION TAGGED SUPPRESSOR 1 (BAS1)	Encodes a member of the cytochrome p450 family that serves as a control point between multiple photoreceptor systems and brassinosteroid signal transduction. Involved in brassinolide metabolism. Mediates response to a variety of light signals including hypocotyl elongation and cotyledon expansion.
Prupe.1G291200	NS	NS	NS	2.56	NS	NS	AT2G26710	PHYB ACTIVATION TAGGED SUPPRESSOR 1 (BAS1)	Encodes a member of the cytochrome p450 family that serves as a control point between multiple photoreceptor systems and brassinosteroid signal transduction. Involved in brassinolide metabolism. Mediates response to a variety of light signals including hypocotyl elongation and cotyledon expansion.
Prupe.1G291800	NS	NS	NS	9.06	5.25	4.02	AT2G26710	PHYB ACTIVATION TAGGED SUPPRESSOR 1 (BAS1)	Encodes a member of the cytochrome p450 family that serves as a control point between multiple photoreceptor systems and brassinosteroid signal transduction. Involved in brassinolide metabolism. Mediates response to a variety of light signals including hypocotyl elongation and cotyledon expansion.
Prupe.1G292100	NS	NS	67.17	NS	10.61	NS	AT3G14630	"CYTOCHROME P450, FAMILY 72, SUBFAMILY A, POLYPEPTIDE 9" (CYP72A9)	putative cytochrome P450
Prupe.1G292500	NS	NS	28.66	NS	NS	NS	AT3G14630	"CYTOCHROME P450, FAMILY 72, SUBFAMILY A, POLYPEPTIDE 9" (CYP72A9)	putative cytochrome P450
Prupe.1G292700	NS	NS	NS	NS	NS	3.55	AT3G14630	"CYTOCHROME P450, FAMILY 72, SUBFAMILY A, POLYPEPTIDE 9" (CYP72A9)	putative cytochrome P450
Prupe.1G294300	NS	NS	NS	NS	NS	3.31	None
Prupe.1G296600	NS	NS	2.3	NS	NS	NS	AT2G26710	PHYB ACTIVATION TAGGED SUPPRESSOR 1 (BAS1)	Encodes a member of the cytochrome p450 family that serves as a control point between multiple photoreceptor systems and brassinosteroid signal transduction. Involved in brassinolide metabolism. Mediates response to a variety of light signals including hypocotyl elongation and cotyledon expansion.
Prupe.1G298000	NS	NS	2.2	NS	NS	2.45	AT1G68890	PHYLLO (PHYLLO)	Homologous to the four eubacterial men genes involved in menanoquinone biosynthesis. Studies of mutants defective in this gene demonstrated its involvement in phylloquinone biosynthesis in Arabidopsis. The mRNA is cell-to-cell mobile.
Prupe.1G299200	NS	NS	2.65	NS	NS	NS	AT1G13570		F-box/RNI-like superfamily protein;(source:Araport11)
Prupe.1G299300	NS	NS	2.06	NS	NS	NS	AT5G16000	NSP-INTERACTING KINASE 1 (NIK1)	NSP-interacting kinase (NIK1), receptor-like kinase, involved in defense response against geminivirus It acts as a virulence target of the begomovirus nuclear shuttle protein (NSP).
Prupe.1G301500	NS	NS	2.7	NS	NS	NS	AT1G68710		ATPase E1-E2 type family protein / haloacid dehalogenase-like hydrolase family protein;(source:Araport11)
Prupe.1G301900	NS	NS	NS	NS	2.99	2.38	AT1G68740	(PHO1;H1)	Encodes PHO1;H1, a member of the PHO1 family. Involved in inorganic phosphate (Pi) transport and homeostasis. Complements pho1 mutation. Its expression is responsive to both phosphate (Pi) and phosphite (Phi) in shoots.
Prupe.1G303600	NS	NS	NS	3.04	NS	NS	AT3G25670		Leucine-rich repeat (LRR) family protein;(source:Araport11)
Prupe.1G308300	NS	NS	NS	NS	2.63	NS	AT3G18440	ALUMINUM-ACTIVATED MALATE TRANSPORTER 9 (ALMT9)	Belongs to the aluminum-activated malate transporter family. Encodes a vacuolar malate channel. Expressed in all parts of plants. Almost exclusively expressed in mesophyll cells of leaves. The mRNA is cell-to-cell mobile.
Prupe.1G308700	NS	NS	NS	NS	2.29	2.07	AT3G25840		Protein kinase superfamily protein;(source:Araport11)
Prupe.1G314300	NS	NS	NS	4.29	NS	NS	AT3G18290	BRUTUS (BTS)	Encodes BRUTUS (BTS), a putative E3 ligase protein with metal ion binding and DNA binding domains, which negatively regulates the response to iron deficiency. The mRNA is cell-to-cell mobile.
Prupe.1G314900	NS	NS	NS	NS	8.07	7.79	AT1G68400		leucine-rich repeat transmembrane protein kinase family protein;(source:Araport11)
Prupe.1G315200	NS	NS	NS	NS	26.27	34.71	AT1G25390	LEAF RUST 10 DISEASE-RESISTANCE LOCUS RECEPTOR- LIKE PROTEIN KINASE-LIKE 4 (LRK10L4)	Protein kinase superfamily protein;(source:Araport11)
Prupe.1G315400	NS	NS	3.85	NS	NS	NS	AT1G70250		Encodes a Protease inhibitor/seed storage/LTP family protein
Prupe.1G315900	NS	NS	2.1	NS	NS	NS	AT1G18390	LEAF RUST 10 DISEASE-RESISTANCE LOCUS RECEPTOR- LIKE PROTEIN KINASE-LIKE 1.2 (LRK10L1.2)	Serine/Threonine kinase family catalytic domain protein;(source:Araport11)
Prupe.1G317500	NS	NS	NS	NS	2.48	NS	AT1G15080	LIPID PHOSPHATE PHOSPHATASE 2 (LPP2)	Encodes phosphatidic acid phosphatase. Involved in ABA signaling. Functions as a negative regulator upstream of ABI4. Expressed during germination and seed development. Expressed overall in young seedlings, in roots, hypocotyls, and vascular cells of cotyledons and leaves of 10 day-old seedlings, in flower filaments and stem elongation zones. Not expressed in anthers, pollen nor petals.
Prupe.1G318400	NS	NS	3.22	NS	NS	NS	AT1G68190	B-BOX DOMAIN PROTEIN 27 (BBX27)	B-box zinc finger family protein;(source:Araport11)
Prupe.1G319000	NS	NS	11.83	NS	NS	NS	AT1G18390	LEAF RUST 10 DISEASE-RESISTANCE LOCUS RECEPTOR- LIKE PROTEIN KINASE-LIKE 1.2 (LRK10L1.2)	Serine/Threonine kinase family catalytic domain protein;(source:Araport11)
Prupe.1G320900	NS	NS	NS	NS	NS	2.02	None
Prupe.1G322900	NS	NS	2.55	NS	NS	NS	AT1G71060		Tetratricopeptide repeat (TPR)-like superfamily protein;(source:Araport11)
Prupe.1G325100	NS	NS	NS	NS	NS	2.12	AT2G01440	ARABIDOPSIS HOMOLOG OF BACTERIAL RECG (RECG)	DEAD/DEAH box RNA helicase family protein;(source:Araport11)
Prupe.1G325700	NS	NS	NS	NS	3.06	2.84	AT3G18040	MAP KINASE 9 (MPK9)	Encodes a protein with similarity to MAP kinases (MAPK9).Expressed preferentially in guard cells and appears to be involved in reactive oxygen species mediated ABA signaling.
Prupe.1G327800	NS	NS	NS	NS	NS	3.04	AT5G65860		ankyrin repeat family protein;(source:Araport11)
Prupe.1G329100	NS	NS	NS	NS	6.12	10.15	AT5G47740		Adenine nucleotide alpha hydrolases-like superfamily protein;(source:Araport11)
Prupe.1G334700	NS	NS	NS	NS	11.89	8.97	AT1G68040		S-adenosyl-L-methionine-dependent methyltransferases superfamily protein;(source:Araport11)
Prupe.1G334900	NS	NS	2.56	NS	NS	NS	AT1G68020	(ATTPS6)	Encodes an enzyme putatively involved in trehalose biosynthesis. The protein has a trehalose synthase (TPS)-like domain and a trehalose phosphatase (TPP)-like domain. It can complement a yeast mutant lacking both of these activities suggesting that this is a bifunctional enzyme.
Prupe.1G336200	NS	NS	14.02	NS	NS	NS	AT5G37490		ARM repeat superfamily protein;(source:Araport11)
Prupe.1G337400	NS	NS	NS	NS	NS	2.44	AT1G68080		2-oxoglutarate (2OG) and Fe(II)-dependent oxygenase superfamily protein;(source:Araport11)
Prupe.1G339000	NS	NS	4.83	NS	3.49	4.72	AT1G59960		NAD(P)-linked oxidoreductase superfamily protein;(source:Araport11)
Prupe.1G339200	NS	NS	2.39	NS	2.23	2.76	AT2G01980	SALT OVERLY SENSITIVE 1 (SOS1)	Encodes a plasma membrane-localized Na+/H+ antiporter SOS1. Functions in the extrusion of toxic Na+ from cells and is essential for plant salt tolerance. Has 12 predicted transmembrane domains in the N-terminal region and a long cytoplasmic tail of approx. 700 aa at the C-terminal side. SOS1 interacts through its predicted cytoplasmic tail with RCD1, a regulator of oxidative-stress responses, sug…
Prupe.1G340000	NS	NS	NS	NS	2.22	2.1	AT2G02040	NRT1/ PTR FAMILY 8.3 (NPF8.3)	Encodes a di- and tri-peptide transporter that recognizes a variety of different amino acid combinations. Expression of the transcripts for this gene can be detected in the embryo through in situ hybridization. This protein does not have nitrate transporter activity based on oocyte transport assays.
Prupe.1G340700	NS	NS	2.15	NS	NS	NS	AT4G32640		Sec23/Sec24 protein transport family protein;(source:Araport11)
Prupe.1G341600	NS	NS	NS	25.27	NS	NS	None
Prupe.1G344700	NS	NS	2.4	NS	NS	NS	AT3G19895		RING/U-box superfamily protein;(source:Araport11)
Prupe.1G347200	NS	NS	NS	3.06	NS	NS	AT5G23310	FE SUPEROXIDE DISMUTASE 3 (FSD3)	Fe superoxide dismutase
Prupe.1G351900	NS	NS	NS	2.08	NS	NS	AT5G08540		ribosomal RNA small subunit methyltransferase J;(source:Araport11)
Prupe.1G352500	NS	NS	NS	NS	2.58	NS	AT1G03610		plant/protein (DUF789);(source:Araport11)
Prupe.1G353800	NS	NS	3.02	NS	NS	NS	AT2G30600		BTB/POZ domain-containing protein;(source:Araport11)
Prupe.1G356900	NS	NS	NS	NS	2.09	NS	AT2G44270	BETA GLUCOSIDASE 15 (BGLU15)
Prupe.1G357800	NS	NS	NS	NS	2.62	NS	AT1G76130	ALPHA-AMYLASE-LIKE 2 (AMY2)	alpha-amylase, putative / 1,4-alpha-D-glucan glucanohydrolase, putative, strong similarity to alpha-amylase GI:7532799 from (Malus x domestica);contains Pfam profile PF00128: Alpha amylase, catalytic domain. Predicted to be secreted based on SignalP analysis.
Prupe.1G362100	NS	NS	3.81	NS	NS	NS	AT1G75900		GDSL-motif esterase/acyltransferase/lipase. Enzyme group with broad substrate specificity that may catalyze acyltransfer or hydrolase reactions with lipid and non-lipid substrates.
Prupe.1G362700	NS	NS	NS	NS	NS	2.03	AT1G75850	VPS35 HOMOLOG B (VPS35B)	VPS35 homolog B;(source:Araport11)
Prupe.1G362800	NS	NS	2.72	NS	NS	NS	AT1G75860		DNA ligase;(source:Araport11)
Prupe.1G363300	NS	NS	NS	NS	2.07	NS	AT1G75820	CLAVATA 1 (CLV1)	Putative receptor kinase with an extracellular leucine-rich domain. Controls shoot and floral meristem size, and contributes to establish and maintain floral meristem identity. Negatively regulated by KAPP (kinase-associated protein phosphatase). CLV3 peptide binds directly CLV1 ectodomain.
Prupe.1G367300	NS	NS	NS	NS	NS	2.48	AT2G24960		Myb/SANT-like DNA-binding domain protein;(source:Araport11)
Prupe.1G369800	NS	NS	30.25	NS	NS	NS	AT1G75620		glyoxal oxidase-related protein;(source:Araport11)
Prupe.1G373300	NS	NS	3.87	3.21	2.26	2.7	AT1G75450	CYTOKININ OXIDASE 5 (CKX5)	This gene used to be called AtCKX6. It encodes a protein whose sequence is similar to cytokinin oxidase/dehydrogenase, which catalyzes the degradation of cytokinins.
Prupe.1G374800	NS	NS	NS	NS	4.15	3.81	AT1G27620		HXXXD-type acyl-transferase family protein;(source:Araport11)
Prupe.1G374900	NS	NS	NS	NS	NS	2.31	AT5G45190		Encodes a cyclin T partner CYCT1;5. Plays important roles in infection with Cauliflower mosaic virus (CaMV).
Prupe.1G375500	NS	NS	NS	NS	NS	2.37	None
Prupe.1G375900	NS	NS	NS	NS	NS	2.97	AT1G19630	"CYTOCHROME P450, FAMILY 722, SUBFAMILY A, POLYPEPTIDE 1" (CYP722A1)	member of CYP722A
Prupe.1G384600	NS	NS	12.16	NS	NS	NS	AT1G47510	INOSITOL POLYPHOSPHATE 5-PHOSPHATASE 11 (5PTASE11)	Encodes a phosphatidylinositol polyphosphate 5-phosphatase. It can dephosphorylate PI(4,5)P2, PI(3,5)P2, and PI(3,4,5)P3, but, it is not active against PI(5)P or the water soluble inositol(1,4,5)P3 or inositol(1,3,4,5)P4. The transcript levels for this gene rise in response to auxin, ABA, and JA.
Prupe.1G384800	NS	NS	NS	NS	2.4	NS	AT1G47530	(DTX33)	MATE efflux family protein;(source:Araport11)
Prupe.1G385300	NS	NS	NS	NS	3.47	NS	None
Prupe.1G385400	NS	NS	NS	NS	2.63	NS	None
Prupe.1G387200	NS	NS	NS	NS	2.09	2.03	AT4G31970	"CYTOCHROME P450, FAMILY 82, SUBFAMILY C, POLYPEPTIDE 2" (CYP82C2)	member of CYP82C
Prupe.1G389400	NS	NS	NS	NS	2.12	NS	AT2G26510	PIGMENT DEFECTIVE EMBRYO 135 (PDE135)	Encodes a plasma-membrane localized nucleobase transporter capable of transporting adenine, guanine, uracil and hypoxanthine. Likely to be a proton-nucleobase symporter.
Prupe.1G389500	NS	NS	NS	NS	2.32	2.09	AT4G33300	ADR1-LIKE 1 (ADR1-L1)	Encodes a member of the ADR1 family nucleotide-binding leucine-rich repeat (NB-LRR) immune receptors.
Prupe.1G389900	NS	NS	2.39	NS	NS	NS	AT1G80260	EMBRYO DEFECTIVE 1427 (emb1427)	Spc97 / Spc98 family of spindle pole body (SBP) component;(source:Araport11)
Prupe.1G398100	NS	NS	NS	NS	NS	2.12	AT5G10770		Eukaryotic aspartyl protease family protein;(source:Araport11)
Prupe.1G399900	NS	NS	4.34	NS	5.85	NS	AT2G29120	GLUTAMATE RECEPTOR 2.7 (GLR2.7)	member of Putative ligand-gated ion channel subunit family
Prupe.1G400000	NS	NS	2.28	NS	2.79	NS	AT2G29120	GLUTAMATE RECEPTOR 2.7 (GLR2.7)	member of Putative ligand-gated ion channel subunit family
Prupe.1G401300	NS	NS	2.77	NS	2.51	3.23	AT5G21280		hydroxyproline-rich glycoprotein family protein;(source:Araport11)
Prupe.1G401900	NS	NS	NS	NS	NS	2.1	AT3G43920	DICER-LIKE 3 (DCL3)	Encodes a ribonuclease III family protein that is required for endogenous RDR2-dependent siRNA (but not miRNA) formation.
Prupe.1G403400	NS	NS	2.39	NS	NS	NS	AT5G21940		hybrid signal transduction histidine kinase M-like protein;(source:Araport11)
Prupe.1G406100	NS	NS	2.27	NS	NS	NS	AT5G12080	MECHANOSENSITIVE CHANNEL OF SMALL CONDUCTANCE-LIKE 10 (MSL10)	Encodes a mechanosensitive (or stretch-activated) ion channel in the plasma membrane with a moderate preference for anions.Cell death activity is negatively regulated by phosphorylation while mechanosensitive properties are unaffected.
Prupe.1G408000	NS	NS	NS	NS	2.07	NS	AT4G33090	AMINOPEPTIDASE M1 (APM1)	encodes an aminopeptidase, a ortholog of mouse microsomal AP (EC 3.4.11.2).
Prupe.1G409800	NS	NS	NS	NS	NS	2.58	AT4G33050	EMBRYO SAC DEVELOPMENT ARREST 39 (EDA39)	Encodes a calmodulin-binding protein involved in stomatal movement.
Prupe.1G410300	NS	NS	NS	NS	3.45	NS	AT2G26170	CYTOCHROME P450, FAMILY 711, SUBFAMILY A, POLYPEPTIDE 1 (CYP711A1)	Encodes a protein with similarity to thromboxane-A synthase, member of the CYP711A cytochrome P450 family. MAX1 is a specific repressor of vegetative axillary buds generated by the axillary meristem. Expressed in vascular traces in the rosette stem and axillary buds throughout plant development. Mutants have increased axillary branches. Along with MAX3,4 thought to mediate control of shoot branch…
Prupe.1G412800	NS	NS	2.42	NS	2.6	2.76	AT2G29120	GLUTAMATE RECEPTOR 2.7 (GLR2.7)	member of Putative ligand-gated ion channel subunit family
Prupe.1G414900	NS	NS	2.07	NS	2.67	3.11	AT3G20430		phosphorylated adapter RNA export-like protein;(source:Araport11)
Prupe.1G416500	NS	NS	NS	2.32	NS	NS	AT2G19810	OXIDATION-RELATED ZINC FINGER 1 (OZF1)	Encodes Oxidation-related Zinc Finger 1 (OZF1), a plasma membrane protein involved in oxidative stress.
Prupe.1G416900	NS	NS	3.91	2.95	2.39	NS	AT3G49680	BRANCHED-CHAIN AMINOTRANSFERASE 3 (BCAT3)	Encodes a chloroplast branched-chain amino acid aminotransferase. Complements the yeast leu/iso-leu/val auxotrophy mutant.
Prupe.1G417000	NS	NS	2.94	NS	NS	NS	AT3G49680	BRANCHED-CHAIN AMINOTRANSFERASE 3 (BCAT3)	Encodes a chloroplast branched-chain amino acid aminotransferase. Complements the yeast leu/iso-leu/val auxotrophy mutant.
Prupe.1G419600	NS	NS	NS	6.09	NS	NS	AT1G59540	(ZCF125)	Encodes a kinesin-like protein.
Prupe.1G421800	NS	NS	NS	NS	2.24	NS	AT5G67590	FROSTBITE1 (FRO1)	Mutant leaves have a reduced capacity for cold acclimation, appear water-soaked, leak electrolytes, and accumulate reactive oxygen species constitutively. Encode a protein with high similarity to the 18-kD Fe-S subunit of complex I (NADH dehydrogenase, EC 1.6.5.3) in the mitochondrial electron transfer chain. The mRNA is cell-to-cell mobile.
Prupe.1G424700	NS	NS	NS	82.67	NS	NS	None
Prupe.1G425300	NS	NS	NS	NS	NS	13.09	None
Prupe.1G426200	NS	NS	NS	NS	NS	11.36	AT4G24220	VEIN PATTERNING 1 (VEP1)	encodes a progesterone-5beta-reductase-like protein. It has enone reductase activity against a wide range of substrates, including 3-oxo-&#916;-4,5-steroids in vitro. The in vivo substrates and product of this enzyme have not yet been elucidated but it is likely to participate in steroid metabolism. The protein contains a mammalian death domain involved in programmed cell death. The gene is expre…
Prupe.1G426300	NS	NS	6.53	NS	NS	NS	AT4G24220	VEIN PATTERNING 1 (VEP1)	encodes a progesterone-5beta-reductase-like protein. It has enone reductase activity against a wide range of substrates, including 3-oxo-&#916;-4,5-steroids in vitro. The in vivo substrates and product of this enzyme have not yet been elucidated but it is likely to participate in steroid metabolism. The protein contains a mammalian death domain involved in programmed cell death. The gene is expre…
Prupe.1G427800	NS	NS	15.54	NS	NS	NS	AT3G47570		Leucine-rich repeat protein kinase family protein;(source:Araport11)
Prupe.1G432000	NS	NS	2.91	NS	NS	NS	AT3G50260	COOPERATIVELY REGULATED BY ETHYLENE AND JASMONATE 1 (CEJ1)	Encodes a member of the DREB subfamily A-5 of ERF/AP2 transcription factor family. The protein contains one AP2 domain. Involved in defense and freezing stress responses. There are 16 members in this subfamily including RAP2.1, RAP2.9 and RAP2.10. The mRNA is cell-to-cell mobile.
Prupe.1G432500	NS	NS	4.18	NS	NS	NS	AT5G42830		HXXXD-type acyl-transferase family protein;(source:Araport11)
Prupe.1G435300	NS	NS	NS	NS	2.42	NS	AT3G19270	"CYTOCHROME P450, FAMILY 707, SUBFAMILY A, POLYPEPTIDE 4" (CYP707A4)	Encodes a protein with ABA 8'-hydroxylase activity, involved in ABA catabolism. Member of the CYP707A gene family.
Prupe.1G435600	NS	NS	NS	NS	NS	2.12	AT4G25000	ALPHA-AMYLASE-LIKE (AMY1)	Predicted to be secreted protein based on signalP prediction. Involved in starch mobilization. Mutants are defective in alpha-amylase activity. (Note: AMY1 has been found in the literature to be referred to as AMY3, which is not to be confused with AMY3/At1g69830).
Prupe.1G435800	NS	NS	NS	6.68	NS	NS	AT4G33400		Vacuolar import/degradation, Vid27-related protein;(source:Araport11)
Prupe.1G438500	NS	NS	NS	NS	NS	12.64	AT4G20840	(ATBBE21)	FAD-binding Berberine family protein;(source:Araport11)
Prupe.1G439600	NS	NS	15.31	NS	6.08	NS	AT2G26560	PHOSPHOLIPASE A 2A (PLA2A)	Encodes a lipid acyl hydrolase with wide substrate specificity that accumulates upon infection by fungal and bacterial pathogens. Protein is localized in the cytoplasm in healthy leaves, and in membranes in infected cells. Plays a role in cell death and differentially affects the accumulation of oxylipins. Contributes to resistance to virus.
Prupe.1G441400	NS	NS	NS	NS	NS	4.33	AT5G36210		alpha/beta-Hydrolases superfamily protein;(source:Araport11)
Prupe.1G442000	NS	NS	NS	NS	13.15	14.7	None
Prupe.1G442500	NS	NS	4.55	NS	NS	NS	AT1G21270	WALL-ASSOCIATED KINASE 2 (WAK2)	cytoplasmic serine/threonine protein kinase induced by salicylic acid. mutant plants exhibit a loss of cell expansion and dependence on sugars and salts for seedling growth, affecting the expression and activity of vacuolar invertase.
Prupe.1G444600	NS	NS	2.76	NS	2.56	2.83	AT4G32850.9	NUCLEAR POLY(A) POLYMERASE (nPAP)
Prupe.1G444700	NS	NS	9.33	NS	NS	NS	AT5G25930		kinase family with leucine-rich repeat domain-containing protein;(source:Araport11)
Prupe.1G445100	NS	NS	NS	NS	NS	5.05	AT3G16360	HPT PHOSPHOTRANSMITTER 4 (AHP4)	Encodes AHP4, a histidine-containing phosphotransmitter involved in Histidine (His)-to-Aspartate (Asp) phosphorelay signal transduction. AHP4 is one of the six Arabidopsis thaliana histidine phosphotransfer proteins (AHPs). AHPs function as redundant positive regulators of cytokinin signaling. Members of the AHP gene family include: AT3G21510 (AHP1), AT3G29350 (AHP2), AT5G39340 (AHP3), AT3G16360 …
Prupe.1G448200	NS	NS	NS	NS	2.32	NS	AT5G23340		RNI-like superfamily protein;(source:Araport11)
Prupe.1G453900	NS	NS	4.1	NS	NS	NS	AT4G32700		Encodes a homolog of Drosophila MUS308 and mammalian DNA polymerase, which prevent spontaneous or DNA damage-induced production of DNA double strand breaks. Two conserved functional domains: an N-terminal superfamily II DNA/RNA helicase domain and a C-terminal prokaryotic-type DNA polymerase I domain. Required for regulated cell division and differentiation in meristems. Mutant plants show morpho…
Prupe.1G456000	NS	NS	NS	NS	NS	2.25	AT4G16130	ARABINOSE KINASE (ARA1)	Similar to galactokinase.
Prupe.1G459000	NS	NS	NS	NS	NS	2.23	AT4G31570		nucleoporin;(source:Araport11)
Prupe.1G462300	NS	NS	NS	NS	NS	2.79	AT5G10620		methyltransferase;(source:Araport11)
Prupe.1G463600	NS	NS	NS	NS	2.29	2.57	AT4G31150		endonuclease V family protein;(source:Araport11)
Prupe.1G464000	NS	NS	NS	10.39	NS	NS	AT5G25580		hypothetical protein;(source:Araport11)
Prupe.1G464500	NS	NS	2.32	NS	2.6	2.63	AT2G25730		zinc finger FYVE domain protein;(source:Araport11)
Prupe.1G465200	NS	NS	NS	NS	NS	2.56	AT3G24480		Leucine-rich repeat (LRR) family protein;(source:Araport11)
Prupe.1G465300	NS	NS	2.62	NS	NS	NS	AT1G60560		SWIM zinc finger family protein;(source:Araport11)
Prupe.1G465900	NS	NS	17.96	NS	NS	NS	None
Prupe.1G466400	NS	NS	2.14	NS	NS	NS	AT2G25660	EMBRYO DEFECTIVE 2410 (emb2410)	embryo defective 2410;(source:Araport11)
Prupe.1G467400	NS	NS	2.69	NS	NS	NS	AT5G11310	SUPPRESSOR OF THE ABAR OVEREXPRESSOR 1 (SOAR1)	The SOAR1 gene encodes a pentatricopeptide repeat (PPR) protein which localizes to both the cytosol and nucleus. Down-regulation of SOAR1 strongly enhances, but up-regulation of SOAR1 almost completely impairs, ABA responses, revealing that SOAR1 is a critical, negative, regulator of ABA signalling. Further genetic evidence supports that SOAR1 functions downstream of ABAR and probably upstream of…
Prupe.1G469900	NS	NS	9.17	NS	NS	3.31	None
Prupe.1G471200	NS	NS	NS	NS	NS	2.76	AT1G15520	ATP-BINDING CASSETTE G40 (ABCG40)	ABC transporter family involved in ABA transport and resistance to lead. Localizes to plasma membrane. Upregulated by lead. Expressed in leaves, flowers, stomata and roots.
Prupe.1G471400	NS	NS	8.81	NS	NS	NS	AT1G15520	ATP-BINDING CASSETTE G40 (ABCG40)	ABC transporter family involved in ABA transport and resistance to lead. Localizes to plasma membrane. Upregulated by lead. Expressed in leaves, flowers, stomata and roots.
Prupe.1G472500	NS	NS	NS	NS	NS	3.48	AT1G15460	REQUIRES HIGH BORON 4 (BOR4)	Encodes a efflux-type boron transporter. Over-expression improved plant growth under B toxic conditions.
Prupe.1G473700	NS	NS	NS	NS	3.23	NS	AT5G20060		alpha/beta-Hydrolases superfamily protein;(source:Araport11)
Prupe.1G473800	NS	NS	NS	4.79	NS	NS	AT4G14770	TESMIN/TSO1-LIKE CXC 2 (TCX2)	TESMIN/TSO1-like CXC 2;(source:Araport11)
Prupe.1G476200	NS	NS	NS	5.28	NS	NS	AT5G25610	RESPONSIVE TO DESICCATION 22 (RD22)	responsive to dehydration 22 (RD22) mediated by ABA
Prupe.1G477600	NS	NS	NS	NS	NS	3.37	AT4G31980		PPPDE thiol peptidase family protein;(source:Araport11)
Prupe.1G477700	NS	NS	NS	NS	NS	3.95	AT4G31980		PPPDE thiol peptidase family protein;(source:Araport11)
Prupe.1G480100	NS	NS	NS	NS	NS	3.1	AT1G68620		alpha/beta-Hydrolases superfamily protein;(source:Araport11)
Prupe.1G480600	NS	NS	2.04	NS	NS	NS	AT5G25360		hypothetical protein;(source:Araport11)
Prupe.1G481100	NS	NS	3.04	NS	NS	NS	AT4G32300	S-DOMAIN-2 5 (SD2-5)	S-domain-2 5;(source:Araport11)
Prupe.1G483500	NS	NS	NS	NS	2.4	NS	AT4G32140		EamA-like transporter family;(source:Araport11)
Prupe.1G484400	NS	NS	NS	NS	4.15	3.23	AT1G80490	TOPLESS-RELATED 1 (TPR1)	TOPLESS-related 1;(source:Araport11)
Prupe.1G484900	NS	NS	2	NS	NS	NS	AT2G25290	PHOX1 (Phox1)	Encodes one of the 36 carboxylate clamp (CC)-tetratricopeptide repeat (TPR) proteins (Prasad 2010, Pubmed ID: 20856808) with potential to interact with Hsp90/Hsp70 as co-chaperones.
Prupe.1G485700	NS	NS	2.45	NS	NS	NS	AT1G05830	TRITHORAX-LIKE PROTEIN 2 (ATX2)	Encodes a homolog of trithorax, a histone-lysine N-methyltransferase. Paralog of ATX1. Unlike ATX1 which is involved in trimethylating of histone H3-mysine 4, ATX2 is involved in dimethylating of histone H3-lysine 4. ATX1 and ATX2 influence the expression of largely nonoverlapping gene sets. The expression pattern of ATX2 is also different from that of ATX1.
Prupe.1G488400	NS	NS	NS	NS	2.92	3.31	AT4G08455		BTB/POZ domain-containing protein;(source:Araport11)
Prupe.1G489000	NS	NS	2.28	NS	2.15	2.19	AT1G21580	SUPPRESSOR OF PAS2 1 (SOP1)	Encodes a zinc-finger protein that co-localizes with the exosome-associated RNA helicase HEN2 and functions as a co-factor of nuclear RNA quality control by the nucleoplasmic exosome.
Prupe.1G489700	NS	NS	4.37	NS	NS	4.8	AT4G31690		transcriptional factor B3 family protein;(source:Araport11)
Prupe.1G489800	NS	NS	3.37	4.5	NS	2.99	AT1G77320	MEIOSIS DEFECTIVE 1 (MEI1)	Mutant is defective in meiosis and produces abnormal microspores. Encodes a BRCT-domain-containing protein that could be specific to the meiotic cell cycle and that plays a crucial role in some DNA repair events independent of SPO11 DSB recombination repair.
Prupe.1G490800	NS	NS	6.25	NS	NS	NS	AT1G11050		Protein kinase superfamily protein;(source:Araport11)
Prupe.1G491300	NS	NS	NS	NS	2.99	NS	AT1G77380	AMINO ACID PERMEASE 3 (AAP3)	Amino acid permease which transports basic amino acids.
Prupe.1G491700	NS	NS	NS	8.36	NS	NS	AT1G44110	CYCLIN A1;1 (CYCA1;1)	Cyclin A1;(source:Araport11)
Prupe.1G491800	NS	NS	NS	NS	NS	4.04	AT1G44110	CYCLIN A1;1 (CYCA1;1)	Cyclin A1;(source:Araport11)
Prupe.1G496100	NS	NS	NS	NS	NS	2.22	AT1G66170	MALE MEIOCYTE DEATH 1 (MMD1)	Encodes a PHD-domain containing protein required for male meiosis. Gene is expressed in developing male meiocytes and protein is localized to nuclear euchromatin specifically during diplotene. Required to regulate microtubule organization and cell cycle transitions during male meiosis, and functions as a direct transcription activator of the meiotic gene TDM1.
Prupe.1G496300	NS	NS	6.78	NS	NS	NS	AT3G58880		F-box/RNI-like superfamily protein;(source:Araport11)
Prupe.1G499100	NS	NS	2.22	NS	NS	NS	AT4G08320	TETRATRICOPEPTIDE REPEAT 8 (TPR8)	Encodes one of the 36 carboxylate clamp (CC)-tetratricopeptide repeat (TPR) proteins (Prasad 2010, Pubmed ID: 20856808) with potential to interact with Hsp90/Hsp70 as co-chaperones.
Prupe.1G500400	NS	NS	NS	NS	NS	8.46	AT1G21890	USUALLY MULTIPLE ACIDS MOVE IN AND OUT TRANSPORTERS 19 (UMAMIT19)	nodulin MtN21-like transporter family protein
Prupe.1G500600	NS	NS	8.29	NS	NS	NS	AT4G08290	USUALLY MULTIPLE ACIDS MOVE IN AND OUT TRANSPORTERS 20 (UMAMIT20)	nodulin MtN21-like transporter family protein
Prupe.1G502900	NS	NS	2.17	NS	NS	NS	AT2G41705	FLUORIDE EXPORT PROTEIN (FEX)	Encodes a fluoride export protein.
Prupe.1G504200	NS	NS	8.59	NS	NS	NS	None
Prupe.1G505900	NS	NS	2.54	NS	NS	NS	AT1G36990		C-jun-amino-terminal kinase-interacting protein;(source:Araport11)
Prupe.1G507200	NS	NS	2.79	NS	2.61	3.37	None
Prupe.1G509300	NS	NS	2.53	NS	2.65	3.66	None
Prupe.1G510800	NS	NS	NS	NS	2.13	2.26	AT4G08850	MDIS1-INTERACTING RECEPTOR LIKE KINASE2 (MIK2)	MIK1 encodes a receptor kinase that forms a complex with MDIS1/MIK2 and binds LURE1, the female pollen guidance chemi-attractant. MIK1 phosphorylates MDIS1 and is autophosphorylated.
Prupe.1G513500	NS	NS	2.37	NS	3.7	3.56	AT1G78070		Transducin/WD40 repeat-like superfamily protein;(source:Araport11)
Prupe.1G515300	NS	NS	NS	NS	2.08	2.22	AT1G35710		kinase family with leucine-rich repeat domain-containing protein;(source:Araport11)
Prupe.1G516800	NS	NS	4.04	NS	NS	NS	AT1G22260	(ZYP1a)	One of two nearly identical proteins (ZYP1b) identified by similarity to transverse filament (TF) proteins. These proteins are involved in chromosome synapsis during meiosis I and localize to the synaptonemal complex (SC). Single mutants have reduced fertility and double mutants (induced by RNAi) have severely reduced fertility.
Prupe.1G519600	NS	NS	NS	NS	NS	2.53	AT1G22360	UDP-GLUCOSYL TRANSFERASE 85A2 (UGT85A2)	UDP-glucosyl transferase 85A2;(source:Araport11)
Prupe.1G520100	NS	NS	15.47	12.43	11.95	7.07	AT1G22360	UDP-GLUCOSYL TRANSFERASE 85A2 (UGT85A2)	UDP-glucosyl transferase 85A2;(source:Araport11)
Prupe.1G520300	NS	NS	NS	NS	2.3	2.11	AT1G22360	UDP-GLUCOSYL TRANSFERASE 85A2 (UGT85A2)	UDP-glucosyl transferase 85A2;(source:Araport11)
Prupe.1G521300	NS	NS	NS	NS	2.16	NS	AT1G78280		transferases, transferring glycosyl groups;(source:Araport11)
Prupe.1G522600	NS	NS	2.62	NS	2.77	2.28	AT1G22460		O-fucosyltransferase family protein;(source:Araport11)
Prupe.1G523100	NS	NS	3.62	NS	2.26	NS	None
Prupe.1G524300	NS	NS	4.67	NS	NS	NS	None
Prupe.1G524600	NS	NS	40.13	NS	NS	NS	AT1G35330		RING/U-box superfamily protein;(source:Araport11)
Prupe.1G524700	NS	NS	6.32	NS	NS	NS	AT4G40080		ENTH/ANTH/VHS superfamily protein;(source:Araport11)
Prupe.1G524800	NS	NS	NS	NS	2.67	NS	AT5G65380		MATE efflux family protein;(source:Araport11)
Prupe.1G524900	NS	NS	NS	NS	2.25	NS	AT3G14470		NB-ARC domain-containing disease resistance protein;(source:Araport11)
Prupe.1G527600	NS	NS	2.24	NS	NS	NS	AT5G50010	(SACL2)	transcription factor bHLH145;(source:Araport11)
Prupe.1G528800	NS	NS	2.83	NS	2.34	2.19	AT3G14470		NB-ARC domain-containing disease resistance protein;(source:Araport11)
Prupe.1G528900	NS	NS	NS	NS	3.95	NS	AT3G14470		NB-ARC domain-containing disease resistance protein;(source:Araport11)
Prupe.1G529000	NS	NS	NS	NS	2.31	NS	AT3G14470		NB-ARC domain-containing disease resistance protein;(source:Araport11)
Prupe.1G533000	NS	NS	3.42	NS	NS	NS	AT4G24510	ECERIFERUM 2 (CER2)	Encodes a component of the fatty acid elongation machinery required for C28 to C30 fatty acid elongation. It does not require the acyltransferase catalytic site for biological function.
Prupe.1G538800	NS	NS	NS	NS	2.48	2.16	AT3G57230	AGAMOUS-LIKE 16 (AGL16)	MADS-box transcription factor. Expressed in leaf, root and stem, with higher RNA accumulation in guard cells and trichomes. AGL16 can directly interact with SVP and indirectly interact with FLC. Furthermore, the accumulation of AGL16 transcripts is modulated by miR824 (AT4G24415). The flowering time effect for the miR824/AGL16 module is more obvious in the Col-FRI background than in the Col-0 bac…
Prupe.1G542100	NS	NS	2.32	NS	NS	NS	AT1G74260	PURINE BIOSYNTHESIS 4 (PUR4)	Encodes formylglycinamidine ribonucleotide synthase an enzyme involved in de novo purine biosynthesis. PUR4 is localizes to the chloroplast and mitochondria. Loss of PUR4 function affects male but not female gametophyte development.
Prupe.1G543900	NS	NS	NS	2.23	2.11	2.34	AT5G42250		Zinc-binding alcohol dehydrogenase family protein;(source:Araport11)
Prupe.1G544100	NS	NS	NS	NS	4.09	NS	AT2G22795		hypothetical protein;(source:Araport11)
Prupe.1G544900	NS	NS	2.24	NS	NS	NS	AT3G26050		TPX2 (targeting protein for Xklp2) protein family;(source:Araport11)
Prupe.1G545000	NS	NS	NS	NS	NS	2.34	AT3G14470		NB-ARC domain-containing disease resistance protein;(source:Araport11)
Prupe.1G545200	NS	NS	NS	NS	NS	2.31	AT3G14470		NB-ARC domain-containing disease resistance protein;(source:Araport11)
Prupe.1G545300	NS	NS	2.85	2.23	2.08	3.07	AT3G14470		NB-ARC domain-containing disease resistance protein;(source:Araport11)
Prupe.1G545900	NS	NS	NS	NS	4.62	2.68	AT3G18670		Ankyrin repeat family protein;(source:Araport11)
Prupe.1G548000	NS	NS	NS	NS	4.6	NS	AT1G71692	AGAMOUS-LIKE 12 (AGL12)	Encodes a member of the MADS box family of transcription factors. Involved in root cell differentiation and flowering time. Loss of function mutations have abnormal cellular differentiation in the roots and are late flowering. AGL12 along with AGL14, and AGL17 is preferentially expressed in root tissues and represent the only characterized MADS box genes expressed in roots.
Prupe.1G550700	NS	NS	2.57	NS	NS	NS	AT1G63880		Encodes a TIR-NBS-LRR class of disease resistance protein effective against Leptosphaeria maculans. The mRNA is cell-to-cell mobile.
Prupe.1G551000	NS	NS	2.22	NS	NS	NS	AT1G71490		Tetratricopeptide repeat (TPR)-like superfamily protein;(source:Araport11)
Prupe.1G551400	NS	NS	2.42	NS	NS	NS	AT1G22640	MYB DOMAIN PROTEIN 3 (MYB3)	MYB-type transcription factor (MYB3) that represses phenylpropanoid biosynthesis gene expression
Prupe.1G552300	NS	NS	NS	NS	222.98	NS	AT4G25950	VACUOLAR ATP SYNTHASE G3 (VATG3)	V-ATPase G-subunit like protein
Prupe.1G552900	NS	NS	2.4	NS	NS	2.31	AT1G22620	SUPPRESSOR OF ACTIN 1 (SAC1)	SAC domain phosphoinositide (3,5)P2 phosphatase. Colocalized with a Golgi Marker. Required for normal cell morphogenesis, cell wall synthesis, and actin organization.
Prupe.1G553300	NS	NS	NS	NS	3.91	NS	None
Prupe.1G554500	NS	NS	2.05	NS	NS	NS	AT3G56750		plant/protein;(source:Araport11)
Prupe.1G555900	NS	NS	2.82	NS	NS	NS	AT4G09140	MUTL-HOMOLOGUE 1 (MLH1)	Encodes a protein with similarity to Mut1 DNA mismatch repair protein, from E.coli. The protein is expressed during prophase I of meiosis, colocalizes with MLH3 throughout pachytene and is dependent on MLH3 for proper localization.
Prupe.1G556800	NS	NS	NS	NS	NS	2.44	AT1G72190		D-isomer specific 2-hydroxyacid dehydrogenase family protein;(source:Araport11)
Prupe.1G558300	NS	NS	NS	NS	3.26	NS	AT1G22150	SULFATE TRANSPORTER 1;3 (SULTR1;3)	sulfate transporter Sultr1;3
Prupe.1G559400	NS	NS	NS	2.45	NS	2.31	AT5G64570	BETA-D-XYLOSIDASE 4 (XYL4)	Encodes a beta-d-xylosidase that belongs to family 3 of glycoside hydrolases.
Prupe.1G561800	NS	NS	2.69	NS	2.08	2.07	AT2G31955	COFACTOR OF NITRATE REDUCTASE AND XANTHINE DEHYDROGENASE 2 (CNX2)	COFACTOR OF NITRATE REDUCTASE AND XANTHINE DEHYDROGENASE 2. Encodes a protein involved in molybdenum cofactor biosynthesis. Homologous to E.coli moaA. Expression is abundant in all tissues examined, particularly in roots. Appears to have targeting signals for chloroplast or mitochondria.
Prupe.1G562100	NS	NS	2.42	NS	2.44	2.76	AT5G24750		UDP-Glycosyltransferase superfamily protein;(source:Araport11)
Prupe.1G562300	NS	NS	NS	NS	6.83	8.35	AT2G02850	PLANTACYANIN (ARPN)	Encodes plantacyanin one of blue copper proteins. Involved in anther development and pollination. Expressed in the transmitting tract of the pistil.
Prupe.1G563100	NS	NS	NS	2.08	NS	NS	AT1G28110	SERINE CARBOXYPEPTIDASE-LIKE 45 (SCPL45)	serine carboxypeptidase-like 45;(source:Araport11)
Prupe.1G564200	NS	NS	NS	NS	11.29	11.73	None
Prupe.1G568000	NS	NS	NS	6.73	NS	NS	AT1G10780		F-box/RNI-like superfamily protein;(source:Araport11)
Prupe.1G568600	NS	NS	2.03	NS	2.53	3.05	None
Prupe.1G569400	NS	NS	3.02	NS	NS	NS	AT1G31840		Tetratricopeptide repeat (TPR)-like superfamily protein;(source:Araport11)
Prupe.1G570800	NS	NS	93.64	NS	228.66	NS	AT1G07750		RmlC-like cupins superfamily protein;(source:Araport11)
Prupe.1G571200	NS	NS	2.19	NS	NS	NS	AT1G11050		Protein kinase superfamily protein;(source:Araport11)
Prupe.1G573900	NS	NS	NS	NS	2.44	2.4	AT2G32320		tRNAHis guanylyltransferase;(source:Araport11)
Prupe.1G574500	NS	NS	NS	NS	16.84	NS	None
Prupe.1G575200	NS	NS	5.75	NS	5.6	3.91	AT2G34930		disease resistance family protein / LRR family protein;(source:Araport11)
Prupe.1G577400	NS	NS	2.15	NS	NS	NS	AT1G58060		RNA helicase family protein;(source:Araport11)
Prupe.1G577900	NS	NS	2.18	NS	NS	NS	AT4G24320		Ubiquitin carboxyl-terminal hydrolase family protein;(source:Araport11)
Prupe.1G578000	NS	NS	3.33	NS	2.34	2.7	AT4G14590	EMBRYO DEFECTIVE 2739 (emb2739)	embryo defective 2739;(source:Araport11)
Prupe.1G579400	NS	NS	NS	NS	3.11	NS	AT1G49475		AP2/B3-like transcriptional factor family protein;(source:Araport11)
Prupe.1G579900	NS	NS	71.09	NS	NS	NS	AT5G49920		Octicosapeptide/Phox/Bem1p family protein;(source:Araport11)
Prupe.1G580200	NS	NS	NS	NS	NS	3.04	AT2G40890	CYTOCHROME P450, FAMILY 98, SUBFAMILY A, POLYPEPTIDE 3 (CYP98A3)	encodes coumarate 3-hydroxylase (C3H), a P450-dependent monooxygenase. Involved in lignin biosynthesis and flavonoid biosynthesis. Also affects the biosynthesis of coumarins such as scopoletin and scopolin as a branching-out-pathway from the phenylpropanoid acid level.
Prupe.1G580300	NS	NS	NS	NS	2.02	2.5	AT2G40890	CYTOCHROME P450, FAMILY 98, SUBFAMILY A, POLYPEPTIDE 3 (CYP98A3)	encodes coumarate 3-hydroxylase (C3H), a P450-dependent monooxygenase. Involved in lignin biosynthesis and flavonoid biosynthesis. Also affects the biosynthesis of coumarins such as scopoletin and scopolin as a branching-out-pathway from the phenylpropanoid acid level.
Prupe.1G580400	NS	NS	NS	NS	NS	2.48	AT2G40890	CYTOCHROME P450, FAMILY 98, SUBFAMILY A, POLYPEPTIDE 3 (CYP98A3)	encodes coumarate 3-hydroxylase (C3H), a P450-dependent monooxygenase. Involved in lignin biosynthesis and flavonoid biosynthesis. Also affects the biosynthesis of coumarins such as scopoletin and scopolin as a branching-out-pathway from the phenylpropanoid acid level.
Prupe.1G582300	NS	NS	10.01	NS	NS	NS	AT4G01590		DNA-directed RNA polymerase III subunit;(source:Araport11)
Prupe.1G583200	NS	NS	NS	NS	2.34	2.39	AT4G18530		lysine ketoglutarate reductase trans-splicing-like protein, putative (DUF707);(source:Araport11)
Prupe.1G583400	NS	NS	NS	NS	NS	2.54	AT1G57600		MBOAT (membrane bound O-acyl transferase) family protein;(source:Araport11)
Prupe.1G585000	NS	NS	2.66	NS	2.05	2.23	AT1G10320		Zinc finger C-x8-C-x5-C-x3-H type family protein;(source:Araport11)
Prupe.1G585600	NS	NS	3.18	NS	NS	NS	AT1G19290	TANG 2 (TANG2)	Pentatricopeptide repeat (PPR) superfamily protein;(source:Araport11)
Prupe.1G586900	NS	NS	NS	2.61	NS	NS	AT2G30695		bacterial trigger factor;(source:Araport11)
Prupe.1G587600	NS	NS	NS	NS	NS	3.75	AT5G49800		Polyketide cyclase/dehydrase and lipid transport superfamily protein;(source:Araport11)
Prupe.1G588300	NS	NS	2.62	NS	2.77	2.78	AT1G73350		ankyrin repeat protein;(source:Araport11)
Prupe.2G004600	NS	NS	2.07	NS	NS	NS	AT5G13020	EMSY-LIKE 3 (EML3)	Emsy N Terminus (ENT)/ plant Tudor-like domains-containing protein;(source:Araport11)
Prupe.2G006800	NS	NS	NS	NS	21.32	51.41	None
Prupe.2G007100	NS	NS	2.9	NS	NS	NS	AT5G14770		PPR repeat protein;(source:Araport11)
Prupe.2G008400	NS	NS	3.74	NS	NS	NS	AT4G15360	"CYTOCHROME P450, FAMILY 705, SUBFAMILY A, POLYPEPTIDE 3" (CYP705A3)	member of CYP705A
Prupe.2G009900	NS	NS	3.14	NS	NS	NS	AT3G52115	GAMMA RESPONSE GENE 1 (GR1)	Induced in response to ionizing radiation, shows basal expression in mitotically active cells and high expression in endoreduplicating cells. May be involved in DNA damage-induced growth arrest. Protein sequence contains a PEST destruction box.
Prupe.2G011400	NS	NS	3.3	NS	NS	NS	AT3G14470		NB-ARC domain-containing disease resistance protein;(source:Araport11)
Prupe.2G016100	NS	NS	NS	NS	NS	4.48	None
Prupe.2G016200	NS	NS	NS	NS	4.03	NS	AT1G29730		Leucine-rich repeat transmembrane protein kinase;(source:Araport11)
Prupe.2G016700	NS	NS	NS	NS	NS	3.5	AT3G52080	CATION/HYDROGEN EXCHANGER 28 (chx28)	encodes a cation:proton exchanger expressed in pollen
Prupe.2G017800	NS	NS	NS	NS	2.62	3.61	AT3G08030		The mRNA of this gene is expressed in viable seeds. Its detection in a dry seed lot has potential for use as a molecular marker for germination performance as absence of expression correlates with decreased germination.
Prupe.2G019600	NS	NS	NS	NS	4.27	NS	AT1G35530	FANCONI ANEMIA COMPLEMENTATION GROUP M (FANCM)	Encodes FANCM, a highly conserved helicase that functions as a major factor limiting meiotic crossover formation. It is not directly involved in the repair of DNA lesions but suppresses spontaneous somatic homologous recombination via a RecQ helicase (At-RECQ4A)-independent pathway.
Prupe.2G020100	NS	NS	NS	NS	2.86	NS	AT5G13700	POLYAMINE OXIDASE 1 (PAO1)	Encodes a protein with polyamine oxidase activity. The mRNA of this gene is only expressed in very low amounts in the organs where it was detected (light-grown plants).
Prupe.2G021500	NS	NS	17.78	NS	NS	NS	AT5G19440		similar to Eucalyptus gunnii alcohol dehydrogenase of unknown physiological function (GI:1143445), apple tree, PIR:T16995; NOT a cinnamyl-alcohol dehydrogenase
Prupe.2G022500	NS	NS	5.15	3.3	5.07	2.74	AT3G14470		NB-ARC domain-containing disease resistance protein;(source:Araport11)
Prupe.2G023100	NS	NS	NS	NS	NS	3.73	AT5G13790	AGAMOUS-LIKE 15 (AGL15)	AGL15 (AGAMOUS-Like 15) is a member of the MADS domain family of regulatory factors. Although AGL15 is preferentially expressed during embryogenesis, AGL15 is also expressed in leaf primordia, shoot apical meristems and young floral buds, suggesting that AGL15 may play a role during post-germinative development. Transgenic plants that ectopically express AGL15 show delays in the transition to flo…
Prupe.2G023500	NS	NS	2.78	NS	2.59	2.01	AT3G14470		NB-ARC domain-containing disease resistance protein;(source:Araport11)
Prupe.2G023600	NS	NS	2.27	NS	3.11	2.17	AT3G14470		NB-ARC domain-containing disease resistance protein;(source:Araport11)
Prupe.2G027200	NS	NS	2.21	NS	2.4	NS	AT4G27190		NB-ARC domain-containing disease resistance protein;(source:Araport11)
Prupe.2G028000	NS	NS	5.25	NS	2.95	3.11	AT3G14470		NB-ARC domain-containing disease resistance protein;(source:Araport11)
Prupe.2G030700	NS	NS	NS	NS	4.84	5.06	AT3G54510		Early-responsive to dehydration stress protein (ERD4);(source:Araport11)
Prupe.2G031500	NS	NS	NS	NS	2.43	NS	AT3G07530	DEFECTIVE IN SNRNA PROCESSING 4 (DSP4)	integrator complex subunit;(source:Araport11)
Prupe.2G033800	NS	NS	7.23	NS	28.06	NS	None
Prupe.2G036100	NS	NS	2.16	NS	NS	2.34	AT3G55850	LONG AFTER FAR-RED 3 (LAF3)	Encodes a product that might regulate nucleo-cytoplasmic trafficking of an intermediate(s) involved in phyA signal transduction. Differs from isoform 2 only in the first few N-terminal amino acids.
Prupe.2G036800	NS	NS	6.86	NS	NS	NS	AT2G01050		zinc ion binding / nucleic acid binding protein;(source:Araport11)
Prupe.2G037200	NS	NS	3.18	3.3	2.94	3.8	AT4G25640	DETOXIFYING EFFLUX CARRIER 35 (DTX35)	Encodes a multidrug and toxin efflux family transporter. Involved in flavonoid metabolism, affecting Root growth, seed development and germination, and pollen development, release and viability.
Prupe.2G037800	NS	NS	2.81	NS	NS	NS	AT3G14470		NB-ARC domain-containing disease resistance protein;(source:Araport11)
Prupe.2G039800	NS	NS	NS	NS	NS	4.99	AT1G60500	DYNAMIN RELATED PROTEIN 4C (DRP4C)	Dynamin related protein 4C;(source:Araport11)
Prupe.2G039900	NS	NS	NS	NS	NS	6.8	AT1G60500	DYNAMIN RELATED PROTEIN 4C (DRP4C)	Dynamin related protein 4C;(source:Araport11)
Prupe.2G040000	NS	NS	NS	NS	2.6	NS	AT1G60500	DYNAMIN RELATED PROTEIN 4C (DRP4C)	Dynamin related protein 4C;(source:Araport11)
Prupe.2G040300	NS	NS	NS	NS	NS	3.22	AT5G07900		Mitochondrial transcription termination factor family protein;(source:Araport11)
Prupe.2G040500	NS	NS	2.19	NS	NS	NS	AT3G14470		NB-ARC domain-containing disease resistance protein;(source:Araport11)
Prupe.2G040600	NS	NS	3.64	NS	NS	NS	None
Prupe.2G040700	NS	NS	2.63	NS	NS	NS	AT3G14470		NB-ARC domain-containing disease resistance protein;(source:Araport11)
Prupe.2G042500	NS	NS	NS	NS	3.38	3.12	AT2G32830	PHOSPHATE TRANSPORTER 1;5 (PHT1;5)	Encodes Pht1;5, a member of the Pht1 family of phosphate transporters which include: Pht1;1/At5g43350, Pht1;2/At5g43370, Pht1;3/At5g43360, Pht1;4/At2g38940, Pht1;5/At2g32830, Pht1;6/At5g43340, Pht1;7/At3g54700, Pht1;8/At1g20860, Pht1;9/At1g76430 (Plant Journal 2002, 31:341).
Prupe.2G043200	NS	NS	5.36	NS	3.86	2.24	AT3G14470		NB-ARC domain-containing disease resistance protein;(source:Araport11)
Prupe.2G043600	NS	NS	3.65	2.66	NS	NS	AT3G12320	NIGHT LIGHT-INDUCIBLE AND CLOCK-REGULATED 3 (LNK3)	hypothetical protein;(source:Araport11)
Prupe.2G044100	NS	NS	2.46	NS	2.67	2.21	AT5G45140	NUCLEAR RNA POLYMERASE C2 (NRPC2)	Encodes a subunit of RNA polymerase III (aka RNA polymerase C).
Prupe.2G045200	NS	NS	NS	NS	6.99	NS	AT5G17680		disease resistance protein (TIR-NBS-LRR class);(source:Araport11)
Prupe.2G045500	NS	NS	NS	NS	6.3	5.03	AT5G07050	USUALLY MULTIPLE ACIDS MOVE IN AND OUT TRANSPORTERS 9 (UMAMIT9)	nodulin MtN21-like transporter family protein
Prupe.2G046100	NS	NS	NS	NS	NS	2.27	None
Prupe.2G046300	NS	NS	2.83	NS	NS	NS	AT3G14470		NB-ARC domain-containing disease resistance protein;(source:Araport11)
Prupe.2G048700	NS	NS	3.55	NS	NS	3.67	AT5G38280	PR5-LIKE RECEPTOR KINASE (PR5K)	putative receptor serine/threonine kinase PR5K (PR5K) mRNA, PR5-like receptor kinase
Prupe.2G050800	NS	NS	NS	13.17	NS	NS	AT1G60680		NAD(P)-linked oxidoreductase superfamily protein;(source:Araport11)
Prupe.2G051600	NS	NS	2.67	NS	NS	NS	AT2G19280		Pentatricopeptide repeat (PPR) superfamily protein;(source:Araport11)
Prupe.2G052200	NS	NS	4.4	NS	NS	NS	AT3G14470		NB-ARC domain-containing disease resistance protein;(source:Araport11)
Prupe.2G053700	NS	NS	2.37	NS	NS	NS	AT3G14470		NB-ARC domain-containing disease resistance protein;(source:Araport11)
Prupe.2G054300	NS	NS	2.28	NS	NS	NS	AT3G14470		NB-ARC domain-containing disease resistance protein;(source:Araport11)
Prupe.2G055200	NS	NS	3.71	NS	2.85	NS	AT5G36930		Disease resistance protein (TIR-NBS-LRR class) family;(source:Araport11)
Prupe.2G056100	NS	NS	4.4	NS	3.21	2.82	AT5G17680		disease resistance protein (TIR-NBS-LRR class);(source:Araport11)
Prupe.2G056300	NS	NS	3.55	4.11	4.25	4.69	AT5G13750	ZINC INDUCED FACILITATOR-LIKE 1 (ZIFL1)	zinc induced facilitator-like 1;(source:Araport11)
Prupe.2G057700	NS	NS	3.97	NS	3.19	3.05	AT1G31730	ADAPTOR PROTEIN COMPLEX 4E (AP4E)	Encodes a component of the AP4 complex and is involved in vacuolar sorting of storage proteins.
Prupe.2G061800	NS	NS	2	NS	NS	NS	AT5G04930	AMINOPHOSPHOLIPID ATPASE 1 (ALA1)	Encodes a putative aminophospholipid translocase (p-type ATPase) involved in chilling response. It is targeted to the plasma membrane following association in the endoplasmic reticulum with an ALIS protein beta-subunit. The mRNA is cell-to-cell mobile.
Prupe.2G064100	NS	NS	3.86	4.06	NS	NS	AT1G11710		Pentatricopeptide repeat (PPR) superfamily protein;(source:Araport11)
Prupe.2G064900	NS	NS	NS	NS	3.66	3.39	AT4G08850	MDIS1-INTERACTING RECEPTOR LIKE KINASE2 (MIK2)	MIK1 encodes a receptor kinase that forms a complex with MDIS1/MIK2 and binds LURE1, the female pollen guidance chemi-attractant. MIK1 phosphorylates MDIS1 and is autophosphorylated.
Prupe.2G065300	NS	NS	2.08	NS	NS	NS	AT5G04895	ABA OVERLY SENSITIVE 6 (ABO6)	DEA(D/H)-box RNA helicase family protein;(source:Araport11)
Prupe.2G065400	NS	NS	NS	NS	NS	3.38	None
Prupe.2G066100	NS	NS	NS	NS	2.61	NS	AT5G16010		3-oxo-5-alpha-steroid 4-dehydrogenase family protein;(source:Araport11)
Prupe.2G067600	NS	NS	2.39	NS	2.81	2.01	AT3G14470		NB-ARC domain-containing disease resistance protein;(source:Araport11)
Prupe.2G067900	NS	NS	9	6.29	7.18	4.59	AT1G31730	ADAPTOR PROTEIN COMPLEX 4E (AP4E)	Encodes a component of the AP4 complex and is involved in vacuolar sorting of storage proteins.
Prupe.2G068100	NS	NS	2.92	NS	2.63	3.01	AT5G17680		disease resistance protein (TIR-NBS-LRR class);(source:Araport11)
Prupe.2G068300	NS	NS	NS	NS	3.99	5.03	AT5G17680		disease resistance protein (TIR-NBS-LRR class);(source:Araport11)
Prupe.2G069000	NS	NS	NS	NS	12.37	NS	AT4G16890	SUPPRESSOR OF NPR1-1, CONSTITUTIVE 1 (SNC1)	Encodes a Toll Interleukin1 receptor-nucleotide binding-Leu- rich repeat-type resistance gene (TIR-NB-LRR-type) involved in the salicylic acid-dependent defense response pathway. Mutant plants constitutively express pathogenesis-related (PR) genes and are pathogen resistant. Resistance signaling in snc1 requires EDS1, MOS3 and PAD4.
Prupe.2G069100	NS	NS	3.28	NS	2.18	NS	AT3G12670	EMBRYO DEFECTIVE 2742 (emb2742)	CTP synthase family protein;(source:Araport11)
Prupe.2G071100	NS	NS	4.46	NS	NS	4.42	AT3G10600	CATIONIC AMINO ACID TRANSPORTER 7 (CAT7)	Encodes a member of the cationic amino acid transporter (CAT) subfamily of amino acid polyamine choline transporters.
Prupe.2G073400	NS	NS	2.81	NS	NS	NS	AT5G04780		Pentatricopeptide repeat (PPR) superfamily protein;(source:Araport11)
Prupe.2G073600	NS	NS	NS	14.78	NS	NS	AT5G01420		Glutaredoxin family protein;(source:Araport11)
Prupe.2G073700	NS	NS	3.73	NS	3.44	3.68	AT2G38680		5-nucleotidase / magnesium ion binding protein;(source:Araport11)
Prupe.2G074300	NS	NS	NS	NS	19.14	NS	AT1G13110	"CYTOCHROME P450, FAMILY 71 SUBFAMILY B, POLYPEPTIDE 7" (CYP71B7)	member of CYP71B The mRNA is cell-to-cell mobile.
Prupe.2G076100	NS	NS	NS	NS	NS	147.11	None
Prupe.2G077200	NS	NS	NS	NS	4.12	3.2	AT3G54260	TRICHOME BIREFRINGENCE-LIKE 36 (TBL36)	Encodes a member of the TBL (TRICHOME BIREFRINGENCE-LIKE) gene family containing a plant-specific DUF231 (domain of unknown function) domain. TBL gene family has 46 members, two of which (TBR/AT5G06700 and TBL3/AT5G01360) have been shown to be involved in the synthesis and deposition of secondary wall cellulose, presumably by influencing the esterification state of pectic polymers. A nomenclature…
Prupe.2G078600	NS	NS	NS	NS	475.77	380.99	AT2G34930		disease resistance family protein / LRR family protein;(source:Araport11)
Prupe.2G080900	NS	NS	5.84	NS	5.1	NS	AT3G18670		Ankyrin repeat family protein;(source:Araport11)
Prupe.2G082200	NS	NS	NS	NS	3.41	NS	AT3G18670		Ankyrin repeat family protein;(source:Araport11)
Prupe.2G082400	NS	NS	NS	NS	NS	21.49	None
Prupe.2G089900	NS	NS	2.54	NS	3.34	5.96	AT5G03760	(ATCSLA09)	encodes a beta-mannan synthase that is required for agrobacterium-mediated plant genetic transformation involves a complex interaction between the bacterium and the host plant. 3' UTR is involved in transcriptional regulation and the gene is expressed in the elongation zone of the root.
Prupe.2G091700	NS	NS	NS	NS	6.35	6.03	AT1G20510	OPC-8:0 COA LIGASE1 (OPCL1)	OPC-8:0 CoA ligase1;(source:Araport11)
Prupe.2G095400	NS	NS	2.21	NS	3.16	2.97	AT5G04480	BURSTING POLLEN (BUP)	Encodes a protein with sequence similarity to glycosyltransferases that is localized to the golgi apparatus and is involved in pollen tube development.
Prupe.2G097400	NS	NS	NS	NS	NS	4.59	AT2G31210	BASIC HELIX LOOP HELIX PROTEIN 91 (BHLH091)	Encodes a bHLH transcription factor that together with bHLH089 and bHLH010 is important for the normal transcriptome of the developing Arabidopsis anther, possibly by forming a feed-forward loop with DYT1.
Prupe.2G100300	NS	NS	2.36	NS	2.89	3.01	None
Prupe.2G101100	NS	NS	NS	NS	NS	2.1	None
Prupe.2G102900	NS	NS	NS	NS	NS	3.05	AT5G01110		Tetratricopeptide repeat (TPR)-like superfamily protein;(source:Araport11)
Prupe.2G103900	NS	NS	NS	NS	NS	4.39	AT5G38260		Protein kinase superfamily protein;(source:Araport11)
Prupe.2G104100	NS	NS	NS	NS	NS	2.32	AT5G17620	AUGMIN SUBUNIT 7 (AUG7)	nuclear matrix protein;(source:Araport11)
Prupe.2G104800	NS	NS	NS	NS	4.64	4.08	AT5G45275		Major facilitator superfamily protein;(source:Araport11)
Prupe.2G105000	NS	NS	2.09	NS	NS	2.13	None
Prupe.2G105200	NS	NS	NS	NS	31.33	12.61	AT5G48400	(ATGLR1.2)	member of Putative ligand-gated ion channel subunit family
Prupe.2G105300	NS	NS	NS	NS	35.62	NS	AT5G48400	(ATGLR1.2)	member of Putative ligand-gated ion channel subunit family
Prupe.2G105500	NS	NS	14.76	NS	15.55	6.11	AT5G48400	(ATGLR1.2)	member of Putative ligand-gated ion channel subunit family
Prupe.2G105600	NS	NS	NS	NS	62.2	27.46	AT5G48400	(ATGLR1.2)	member of Putative ligand-gated ion channel subunit family
Prupe.2G107300	NS	NS	NS	NS	3.87	NS	AT1G67980	CAFFEOYL-COA 3-O-METHYLTRANSFERASE (CCOAMT)	Encodes S-adenosyl-L-methionine: transcaffeoyl Coenzyme A 3-O-methyltransferase.
Prupe.2G107700	NS	NS	NS	NS	4.91	5.14	AT3G13950		ankyrin;(source:Araport11)
Prupe.2G109700	NS	NS	NS	NS	2.91	NS	AT1G05160	"CYTOCHROME P450, FAMILY 88, SUBFAMILY A, POLYPEPTIDE 3" (CYP88A3)	Encodes an ent-kaurenoic acid hydroxylase, a member of the CYP88A cytochrome p450 family.
Prupe.2G110400	NS	NS	NS	NS	2.6	NS	AT1G32450	NRT1/ PTR FAMILY 7.3 (NPF7.3)	Transmembrane nitrate transporter. Involved in xylem transport of nitrate from root to shoot. Induced in response to high and low concentrations of nitrate. Not involved in nitrate uptake. Expressed in root pericycle cells. Also functions as a proton-coupled H+/K+ antiporter for K+ loading into the xylem.
Prupe.2G117300	NS	NS	NS	NS	3.58	NS	AT1G50180		NB-ARC domain-containing disease resistance protein;(source:Araport11)
Prupe.2G117500	NS	NS	NS	NS	2.98	NS	AT5G35450		Disease resistance protein (CC-NBS-LRR class) family;(source:Araport11)
Prupe.2G122000	NS	NS	19.15	NS	6.96	NS	AT1G55190	(PRA7)	PRA1 (Prenylated rab acceptor) family protein;(source:Araport11)
Prupe.2G128100	NS	NS	2	NS	NS	NS	AT3G59670		elongation factor;(source:Araport11)
Prupe.2G129000	NS	NS	2.56	NS	3.22	3.34	AT4G33270	CELL DIVISION CYCLE 20.1 (CDC20.1)	Encodes a CDC20 protein that interacts with APC subunits, components of the mitochondrial checkpoint complex and mitotic cyclin substrates and is indispensable for normal plant development and fertility.
Prupe.2G129100	NS	NS	NS	NS	NS	3.75	AT4G33270	CELL DIVISION CYCLE 20.1 (CDC20.1)	Encodes a CDC20 protein that interacts with APC subunits, components of the mitochondrial checkpoint complex and mitotic cyclin substrates and is indispensable for normal plant development and fertility.
Prupe.2G130000	NS	NS	2.15	NS	NS	2.25	AT4G13780		methionine-tRNA ligase, putative / methionyl-tRNA synthetase, putative / MetRS;(source:Araport11)
Prupe.2G133000	NS	NS	25.04	NS	NS	NS	AT3G60280	UCLACYANIN 3 (UCC3)	Encodes blue copper-binding protein III.
Prupe.2G133200	NS	NS	NS	NS	6.13	NS	AT2G34320		Polynucleotidyl transferase, ribonuclease H-like superfamily protein;(source:Araport11)
Prupe.2G135700	NS	NS	2.72	NS	NS	NS	AT5G36930		Disease resistance protein (TIR-NBS-LRR class) family;(source:Araport11)
Prupe.2G137200	NS	NS	2.09	NS	NS	NS	AT4G00060	MATERNAL EFFECT EMBRYO ARREST 44 (MEE44)	Nucleotidyltransferase family protein;(source:Araport11)
Prupe.2G137300	NS	NS	NS	4.57	NS	NS	AT2G45130	SPX DOMAIN GENE 3 (SPX3)	Expression is upregulated in the shoot of cax1/cax3 mutant.
Prupe.2G139800	NS	NS	4.19	NS	2.59	NS	None
Prupe.2G142800	NS	NS	3.61	NS	2.81	3.64	None
Prupe.2G145300	NS	NS	NS	NS	2.01	NS	AT2G02380	GLUTATHIONE S-TRANSFERASE (CLASS ZETA) 2 (GSTZ2)	Encodes glutathione transferase belonging to the zeta class of GSTs. Naming convention according to Wagner et al. (2002).
Prupe.2G146200	NS	NS	NS	NS	NS	10.29	AT4G12080	AT-HOOK MOTIF NUCLEAR-LOCALIZED PROTEIN 1 (AHL1)	AT-hook motif nuclear-localized protein 1;(source:Araport11)
Prupe.2G148400	NS	NS	NS	NS	10.96	6.41	AT2G45510	"CYTOCHROME P450, FAMILY 704, SUBFAMILY A, POLYPEPTIDE 2" (CYP704A2)	member of CYP704A
Prupe.2G150700	NS	NS	NS	NS	4.1	5.22	AT4G25420	(GA20OX1)	Encodes gibberellin 20-oxidase that is involved in the later steps of the gibberellin biosynthetic pathway. Regulated by a circadian clock. Weak expression response to far red light.
Prupe.2G152100	NS	NS	2.13	NS	NS	NS	AT2G42010	PHOSPHOLIPASE D BETA 1 (PLDBETA1)	phospholipase D (PLDbeta)
Prupe.2G153400	NS	NS	2.27	NS	2.17	NS	AT4G25440	ZINC FINGER WD40 REPEAT PROTEIN 1 (ZFWD1)	zinc finger WD40 repeat protein 1;(source:Araport11)
Prupe.2G154400	NS	NS	3.81	NS	3.88	4.14	None
Prupe.2G155100	NS	NS	4.04	NS	NS	NS	AT5G49290	RECEPTOR LIKE PROTEIN 56 (RLP56)	receptor like protein 56;(source:Araport11)
Prupe.2G155800	NS	NS	3.64	NS	NS	NS	AT2G34930		disease resistance family protein / LRR family protein;(source:Araport11)
Prupe.2G157600	NS	NS	NS	NS	2.57	2.4	None
Prupe.2G160400	NS	NS	2.56	NS	NS	NS	AT3G61220	SHORT-CHAIN DEHYDROGENASE/REDUCTASE 1 (SDR1)	CytADR/SDR1 is an aldehyde reductase that catalyzes the reduction of the aldehyde carbonyl groups on alpha,beta-unsaturated aldehydes with more than 5 carbons in vitro. It can also act on menthone and neomenthol in vitro, but these do not represent likely endogenous activities of this enzyme in planta. GFP-tagged CytADR appears to localize to the cytosol where it likely plays a role in detoxifyin…
Prupe.2G161600	NS	NS	NS	NS	NS	3.64	AT3G61220	SHORT-CHAIN DEHYDROGENASE/REDUCTASE 1 (SDR1)	CytADR/SDR1 is an aldehyde reductase that catalyzes the reduction of the aldehyde carbonyl groups on alpha,beta-unsaturated aldehydes with more than 5 carbons in vitro. It can also act on menthone and neomenthol in vitro, but these do not represent likely endogenous activities of this enzyme in planta. GFP-tagged CytADR appears to localize to the cytosol where it likely plays a role in detoxifyin…
Prupe.2G166100	NS	NS	7.8	NS	3.92	3.09	AT2G34930		disease resistance family protein / LRR family protein;(source:Araport11)
Prupe.2G167800	NS	NS	9.89	NS	6.49	17.36	None
Prupe.2G168700	NS	NS	NS	NS	4.16	NS	AT2G34930		disease resistance family protein / LRR family protein;(source:Araport11)
Prupe.2G170800	NS	NS	NS	NS	7.25	4.74	AT1G01690	PUTATIVE RECOMBINATION INITIATION DEFECTS 3 (PRD3)	Encodes a novel plant-specific protein that is involved in meiotic double strand break formation.
Prupe.2G171100	NS	NS	NS	NS	NS	2.09	AT2G45950	SKP1-LIKE 20 (SK20)	SKP1-like 20;(source:Araport11)
Prupe.2G171400	NS	NS	NS	NS	NS	3.02	AT4G00400	GLYCEROL-3-PHOSPHATE SN-2-ACYLTRANSFERASE 8 (GPAT8)	bifunctional sn-glycerol-3-phosphate 2-O-acyltransferase/phosphatase. Involved in cutin assembly and is functionally redundant with GPAT4.
Prupe.2G175100	NS	NS	NS	NS	NS	3.19	AT3G61490		Pectin lyase-like superfamily protein;(source:Araport11)
Prupe.2G176100	NS	NS	2.13	NS	NS	NS	None
Prupe.2G176900	NS	NS	8.2	NS	NS	NS	AT3G61510	ACC SYNTHASE 1 (ACS1)	Encodes a member of the 1-aminocyclopropane-1-carboxylate (ACC) synthase (S-adenosyl-L-methionine methylthioadenosine-lyase, EC 4.4.1.14) gene family. The gene is transcriptionally active but enzymatically inactive. The predicted amino-acid sequence of ACS1 is missing the highly conserved tripeptide, Thr-Asn-Pro (TNP), between Ile204 and Ser205. Introduction of TNP into ACS1 restores the ACS acti…
Prupe.2G177000	NS	NS	NS	7.63	5.48	NS	AT4G01270		RING/U-box superfamily protein;(source:Araport11)
Prupe.2G178500	NS	NS	11.61	8.68	NS	NS	AT2G46150		Late embryogenesis abundant (LEA) hydroxyproline-rich glycoprotein family;(source:Araport11)
Prupe.2G180900	NS	NS	NS	NS	2.27	NS	None
Prupe.2G181700	NS	NS	3.31	NS	NS	2.15	AT2G46240	BCL-2-ASSOCIATED ATHANOGENE 6 (BAG6)	A member of Arabidopsis BAG (Bcl-2-associated athanogene) proteins, plant homologs of mammalian regulators of apoptosis. Expression of BAG6 in leaves was strongly induced by heat stress. Knockout mutants exhibited enhanced susceptibility to fungal pathogen Botrytis cinerea. Plant BAG proteins are multi-functional and remarkably similar to their animal counterparts, as they regulate apoptotic-like…
Prupe.2G182700	NS	NS	NS	3.17	NS	NS	AT4G01130		GDSL-motif esterase/acyltransferase/lipase. Enzyme group with broad substrate specificity that may catalyze acyltransfer or hydrolase reactions with lipid and non-lipid substrates.
Prupe.2G182900	NS	NS	NS	NS	4.18	5.03	AT3G61610		Galactose mutarotase-like superfamily protein;(source:Araport11)
Prupe.2G183700	NS	NS	NS	NS	2.83	3.95	AT1G64300		Protein kinase family protein;(source:Araport11)
Prupe.2G186100	NS	NS	NS	NS	NS	2.4	AT3G61680	PLASTID LIPASE1 (PLIP1)	PLIP1 encodes a plastid localized phospholipase A1 involved in seed oil biosynthesis.
Prupe.2G188700	NS	NS	NS	NS	3.7	4.8	AT5G24270	SALT OVERLY SENSITIVE 3 (SOS3)	encodes a calcium sensor that is essential for K+ nutrition, K+/Na+ selectivity, and salt tolerance. The protein is similar to calcineurin B. Lines carrying recessive mutations are hypersensitive to Na+ and Li+ stresses and is unable to grow in low K+. The growth defect is rescued by extracellular calcium.
Prupe.2G189600	NS	NS	2.02	NS	NS	NS	AT4G00990	JMJC DOMAIN-CONTAINING PROTEIN 27 (JMJ27)	jJumonji-domain-containing H3K9 histone demethylase. Loss of function mutants are susceptible to bacterial infection and early flowering.
Prupe.2G193400	NS	NS	2.18	NS	NS	NS	AT1G76390	PLANT U-BOX 43 (PUB43)	ARM repeat superfamily protein;(source:Araport11)
Prupe.2G196100	NS	NS	NS	NS	2.43	NS	None
Prupe.2G197200	NS	NS	NS	NS	NS	5.45	AT2G46780		RNA-binding (RRM/RBD/RNP motifs) family protein;(source:Araport11)
Prupe.2G197500	NS	NS	2.65	NS	NS	NS	AT4G00800	(SETH5)	transducin family protein / WD-40 repeat family protein;(source:Araport11)
Prupe.2G200800	NS	NS	NS	NS	4.14	NS	AT1G01050	PYROPHOSPHORYLASE 1 (PPa1)	Encodes a soluble protein with inorganic pyrophosphatase activity that is highly specific for Mg-inorganic pyrophosphate.
Prupe.2G201000	NS	NS	3.71	2.47	NS	NS	AT2G46870	NGATHA1 (NGA1)	AP2/B3-like transcriptional factor family protein;(source:Araport11)
Prupe.2G203000	NS	NS	NS	NS	4.51	3.89	None
Prupe.2G205100	NS	NS	NS	NS	2.33	2.38	AT5G04520		3-oxoacyl-acyl-carrier synthase-like protein (Protein of unknown function DUF455);(source:Araport11)
Prupe.2G206500	NS	NS	NS	NS	2.57	2.62	AT2G39210		Major facilitator superfamily protein;(source:Araport11)
Prupe.2G206600	NS	NS	4.44	NS	NS	NS	AT2G39210		Major facilitator superfamily protein;(source:Araport11)
Prupe.2G207100	NS	NS	NS	NS	36.15	10.41	AT3G54940		Papain family cysteine protease;(source:Araport11)
Prupe.2G207300	NS	NS	2.97	NS	2.28	2.06	AT5G53900		Serine/threonine-protein kinase WNK (With No Lysine)-like protein;(source:Araport11)
Prupe.2G207900	NS	NS	NS	NS	2.26	2.48	AT5G03450		Transducin/WD40 repeat-like superfamily protein;(source:Araport11)
Prupe.2G216600	NS	NS	NS	NS	NS	10.41	AT4G29090		Ribonuclease H-like superfamily protein;(source:Araport11)
Prupe.2G218100	NS	NS	2.85	NS	NS	NS	AT2G16880		Pentatricopeptide repeat (PPR) superfamily protein;(source:Araport11)
Prupe.2G219700	NS	NS	NS	NS	7.8	NS	AT1G49290		Rho guanine nucleotide exchange factor;(source:Araport11)
Prupe.2G222400	NS	NS	3.26	NS	26.57	27.03	AT1G01340	CYCLIC NUCLEOTIDE GATED CHANNEL 10 (CNGC10)	member of Cyclic nucleotide gated channel family
Prupe.2G222600	NS	NS	3.17	5.85	6.09	9.21	AT5G53130	CYCLIC NUCLEOTIDE GATED CHANNEL 1 (CNGC1)	member of Cyclic nucleotide gated channel family
Prupe.2G222800	NS	NS	13	NS	6.97	11.81	AT5G53130	CYCLIC NUCLEOTIDE GATED CHANNEL 1 (CNGC1)	member of Cyclic nucleotide gated channel family
Prupe.2G222900	NS	NS	3.93	7.61	10.34	12.98	AT5G53130	CYCLIC NUCLEOTIDE GATED CHANNEL 1 (CNGC1)	member of Cyclic nucleotide gated channel family
Prupe.2G223000	NS	NS	45.83	58.06	26.82	20.45	AT5G53130	CYCLIC NUCLEOTIDE GATED CHANNEL 1 (CNGC1)	member of Cyclic nucleotide gated channel family
Prupe.2G226200	NS	NS	7.03	NS	NS	NS	AT3G55150	EXOCYST SUBUNIT EXO70 FAMILY PROTEIN H1 (EXO70H1)	A member of EXO70 gene family, putative exocyst subunits, conserved in land plants. Arabidopsis thaliana contains 23 putative EXO70 genes, which can be classified into eight clusters on the phylogenetic tree.
Prupe.2G231200	NS	NS	2.25	NS	2.36	2.08	AT2G39580		zinc finger C3H1 domain protein;(source:Araport11)
Prupe.2G231600	NS	NS	2.42	NS	NS	NS	AT3G12590		hypothetical protein;(source:Araport11)
Prupe.2G234200	NS	NS	NS	NS	3.6	2.62	AT3G12580	HEAT SHOCK PROTEIN 70 (HSP70)	heat shock protein 70;(source:Araport11)
Prupe.2G236800	NS	NS	2.17	NS	NS	NS	AT3G55480	PROTEIN AFFECTED TRAFﬁCKING 2 (PAT2)	Encodes PAT2, a putative beta-subunit of adaptor protein complex 3 (AP-3) that can partially complement the corresponding yeast mutant. Mediates the biogenesis and function of lytic vacuoles.
Prupe.2G237500	NS	NS	NS	4.69	NS	NS	AT5G13840	FIZZY-RELATED 3 (FZR3)	FIZZY-related 3;(source:Araport11)
Prupe.2G240300	NS	NS	NS	NS	2.25	2.96	AT3G55580	TOLERANT TO CHILLING AND FREEZING1 (TCF1)	TCF1 encodes a member of the RCC1 gene family and is required for chromatin based gene regulation of cold responsive genes in a CBF-independent manner. It is expressed in response to cold but not ABA.
Prupe.2G243000	NS	NS	NS	2.07	NS	NS	AT5G05940	ROP (RHO OF PLANTS) GUANINE NUCLEOTIDE EXCHANGE FACTOR 5 (ROPGEF5)	Encodes a member of KPP-like gene family, homolog of KPP (kinase partner protein) gene in tomato. Also a member of the RopGEF (guanine nucleotide exchange factor) family, containing the novel PRONE domain (plant-specific Rop nucleotide exchanger), which is exclusively active towards members of the Rop subfamily.
Prupe.2G243100	NS	NS	2.47	NS	2.45	2.86	AT5G05930	GUANYLYL CYCLASE 1 (GC1)	guanylyl cyclase 1;(source:Araport11)
Prupe.2G243200	NS	NS	NS	2.79	NS	NS	AT2G39870		hypothetical protein;(source:Araport11)
Prupe.2G245300	NS	NS	2.36	NS	2.45	2.25	AT5G05800		Myb/SANT-like DNA-binding domain protein;(source:Araport11)
Prupe.2G248300	NS	NS	14.47	NS	NS	19.54	AT3G47570		Leucine-rich repeat protein kinase family protein;(source:Araport11)
Prupe.2G249400	NS	NS	NS	NS	2.19	2.06	AT2G40090	ABC2 HOMOLOG 9 (ATH9)	member of ATH subfamily
Prupe.2G252000	NS	NS	NS	NS	2.35	2.06	AT5G05560	EMBRYO DEFECTIVE 2771 (EMB2771)	Encodes a subunit of the Arabidopsis thaliana E3 ubiquitin ligase complex that plays a synergistic role with APC4 both in female gametogenesis and in embryogenesis.
Prupe.2G255500	NS	NS	NS	2.64	2.43	2.25	AT5G58420		Ribosomal protein S4 (RPS4A) family protein;(source:Araport11)
Prupe.2G256300	NS	NS	2.38	NS	NS	NS	AT5G05460	ENDO-BETA-N-ACETYGLUCOSAMINIDASE 85A (ENGase85A)	Encodes a cytosolic beta-endo-N-acetyglucosaminidase (ENGase). ENGases N-glycans cleave the O-glycosidic linkage between the two GlcNAc residues of the N-glycan core structure and thus generate a protein with a single GlcNAc attached to asparagine.
Prupe.2G257400	NS	NS	NS	NS	5.66	NS	AT5G05390	LACCASE 12 (LAC12)	putative laccase, a member of laccase family of genes (17 members in Arabidopsis).
Prupe.2G261900	NS	NS	NS	NS	NS	2.04	AT5G05310		TLC ATP/ADP transporter;(source:Araport11)
Prupe.2G262700	NS	NS	2.75	NS	2.22	NS	AT3G56320		PAP/OAS1 substrate-binding domain superfamily;(source:Araport11)
Prupe.2G263500	NS	NS	NS	2.49	NS	NS	AT2G40550	E2F TARGET GENE 1 (ETG1)	Encodes a nuclear localized target of E2Fa-DPa, transcription factors controlling cell cycle progression. Required for sister chromatid cohesion and DNA repair.
Prupe.2G264100	NS	NS	NS	2.65	NS	NS	AT5G05240		cation-transporting ATPase;(source:Araport11)
Prupe.2G265600	NS	NS	NS	NS	3.22	4.14	AT2G40780		Nucleic acid-binding, OB-fold-like protein;(source:Araport11)
Prupe.2G267500	NS	NS	NS	NS	NS	2.45	AT1G20670		DNA-binding bromodomain-containing protein;(source:Araport11)
Prupe.2G267600	NS	NS	4.73	NS	NS	NS	AT5G24910	CYTOCHROME P450, FAMILY 714, SUBFAMILY A, POLYPEPTIDE 1 (CYP714A1)	Member of CYP714A. Encodes one of the two tandemly duplicated gene pair ELA1 (CYP714A1) and ELA2 (CYP714A2), homologs of the rice cytochrome P450 monooxygenase gene EUI1. Double mutation of ELA1 and ELA2 results in increased biomass and enlarged organs.
Prupe.2G269000	NS	NS	NS	NS	NS	2.27	AT1G26540		Agenet domain-containing protein;(source:Araport11)
Prupe.2G269100	NS	NS	2.91	NS	NS	2.36	AT1G26540		Agenet domain-containing protein;(source:Araport11)
Prupe.2G269300	NS	NS	4.64	NS	8.46	6.74	AT1G02170	METACASPASE 1 (MC1)	Encodes a type I metacaspase. Two Arabidopsis metacaspases, AT1G02170 (MC1) and AT4G25110 (MC2) antagonistically control programmed cell death in Arabidopsis. MC1 is a positive regulator of cell death and requires conserved caspase-like putative catalytic residues for its function. MC2 negatively regulates cell death. This function is independent of the putative catalytic residues. A third type I…
Prupe.2G269800	NS	NS	2.38	2.36	NS	NS	AT5G07440	GLUTAMATE DEHYDROGENASE 2 (GDH2)	Encodes the beta-subunit of the glutamate dehydrogenase. The enzyme is almost exclusively found in the mitochondria of stem and leaf companion cells.
Prupe.2G270200	NS	NS	NS	NS	32.95	NS	AT2G34930		disease resistance family protein / LRR family protein;(source:Araport11)
Prupe.2G270600	NS	NS	NS	7.69	NS	6.47	AT4G25120	SUPPRESSOR OF RAD SIX-SCREEN MUTANT 2 (SRS2)	Encodes a homolog of the yeast SRS2 (Suppressor of RAD Six-screen mutant 2) helicase. The Arabidopsis SRS2 is a functional 3?- to 5?-helicase. Biochemical studies show that SRS2 disrupts recombinogenic DNA intermediates and facilitates single strand annealing.
Prupe.2G272600	NS	NS	NS	NS	2.22	NS	AT5G61580	PHOSPHOFRUCTOKINASE 4 (PFK4)	phosphofructokinase 4;(source:Araport11)
Prupe.2G274800	NS	NS	2.53	NS	3.39	4.28	AT5G04620	BIOTIN F (BIOF)	The cDNA encoding 7-keto-8-aminopelargonic acid (KAPA) synthase, the first committed enzyme of the biotin synthesis pathway has been cloned and its molecular function confirmed (functional complementation of an E. coli mutant). The subcellular localization of the enzyme (cytosol) proves that the biotin biosynthesis in plants takes place in different compartments which differs from the biosyntheti…
Prupe.2G275900	NS	NS	NS	5.52	NS	NS	AT5G07670		RNI-like superfamily protein;(source:Araport11)
Prupe.2G276100	NS	NS	7.3	NS	NS	NS	AT5G61450		P-loop containing nucleoside triphosphate hydrolases superfamily protein;(source:Araport11)
Prupe.2G276400	NS	NS	NS	8.25	NS	NS	AT5G62410	STRUCTURAL MAINTENANCE OF CHROMOSOMES 2 (SMC2)	SMC2-1 (SMC2)
Prupe.2G282600	NS	NS	8.27	NS	NS	NS	None
Prupe.2G283400	NS	NS	4.1	NS	NS	NS	AT3G07040	RESISTANCE TO P. SYRINGAE PV MACULICOLA 1 (RPM1)	Contains an N-terminal tripartite nucleotide binding site and a C-terminal tandem array of leucine-rich repeats. Confers resistance to Pseudomonas syringae strains that carry the avirulence genes avrB and avrRpm1.
Prupe.2G283600	NS	NS	NS	NS	3.66	4.73	AT5G62230	ERECTA-LIKE 1 (ERL1)	Encodes a receptor-like kinase that, together with ER and ERL2 governs the initial decision of protodermal cells to either divide proliferatively to produce pavement cells or divide asymmetrically to generate stomatal complexes. It is important for maintaining stomatal stem cell activity and preventing terminal differentiation of the meristemoid into the guard mother cell. Along with erl2 functio…
Prupe.2G284500	NS	NS	NS	NS	NS	2.37	AT2G45510	"CYTOCHROME P450, FAMILY 704, SUBFAMILY A, POLYPEPTIDE 2" (CYP704A2)	member of CYP704A
Prupe.2G287000	NS	NS	NS	NS	38.39	102.25	AT2G45650	AGAMOUS-LIKE 6 (AGL6)	Sequence suggests this encodes a MADS-box transcription factor. Negatively regulates the FLC/MAF clade genes and positively regulates FT in Arabidopsis.
Prupe.2G288800	NS	NS	NS	NS	NS	2.46	AT5G51970	SORBITOL DEHYDROGENASE (ATSDH)	Encodes a putative sorbitol dehydrogenase that can be thiolated in vitro.
Prupe.2G291000	NS	NS	2.33	NS	NS	NS	AT4G38180	FAR1-RELATED SEQUENCE 5 (FRS5)	FAR1-related sequence 5;(source:Araport11)
Prupe.2G295800	NS	NS	12.87	NS	NS	NS	AT5G52400	"CYTOCHROME P450, FAMILY 715, SUBFAMILY A, POLYPEPTIDE 1" (CYP715A1)	member of CYP715A
Prupe.2G298200	NS	NS	NS	NS	NS	2.07	AT1G02260		Divalent ion symporter;(source:Araport11)
Prupe.2G298900	NS	NS	NS	NS	2.64	3.32	AT4G00350		MATE efflux family protein;(source:Araport11)
Prupe.2G299100	NS	NS	3.43	NS	NS	NS	AT4G25640	DETOXIFYING EFFLUX CARRIER 35 (DTX35)	Encodes a multidrug and toxin efflux family transporter. Involved in flavonoid metabolism, affecting Root growth, seed development and germination, and pollen development, release and viability.
Prupe.2G299200	NS	NS	14.09	6.93	5.24	4.14	AT4G25640	DETOXIFYING EFFLUX CARRIER 35 (DTX35)	Encodes a multidrug and toxin efflux family transporter. Involved in flavonoid metabolism, affecting Root growth, seed development and germination, and pollen development, release and viability.
Prupe.2G299500	NS	NS	2.76	NS	3.12	2.97	AT5G52520	OVULE ABORTION 6 (OVA6)	Encodes a chloroplast and mitochondria localized prolyl-tRNA synthetase.
Prupe.2G300000	NS	NS	NS	NS	2.02	NS	AT5G52540		keratin-associated protein, putative (DUF819);(source:Araport11)
Prupe.2G301300	NS	NS	NS	NS	3.32	NS	AT5G52640	HEAT SHOCK PROTEIN 90.1 (HSP90.1)	Encodes a cytosolic heat shock protein AtHSP90.1. AtHSP90.1 interacts with disease resistance signaling components SGT1b and RAR1 and is required for RPS2-mediated resistance. The mRNA is cell-to-cell mobile.
Prupe.2G301400	NS	NS	4.35	NS	NS	NS	AT4G01290		chorismate synthase;(source:Araport11)
Prupe.2G305200	NS	NS	10.99	NS	NS	NS	AT5G24090	CHITINASE A (CHIA)	Chitinase A (class III) expressed exclusively under environmental stress conditions. Shown be a plant lysozyme involved in plant immunity.
Prupe.2G311400	NS	NS	NS	4.87	NS	2.56	AT5G53450	OBP3-RESPONSIVE GENE 1 (ORG1)	OBP3-responsive protein 1;(source:Araport11)
Prupe.2G311700	NS	NS	2.33	NS	NS	NS	AT5G53460	NADH-DEPENDENT GLUTAMATE SYNTHASE 1 (GLT1)	NADH-dependent glutamate synthase The mRNA is cell-to-cell mobile.
Prupe.2G315100	NS	NS	NS	NS	NS	2.28	AT4G27730	OLIGOPEPTIDE TRANSPORTER 1 (OPT6)	oligopeptide transporter
Prupe.2G317700	NS	NS	NS	9.82	NS	NS	AT4G27670	HEAT SHOCK PROTEIN 21 (HSP21)	Encodes Hsp21, a chloroplast located small heat shock protein. A structure model of Hsp21, obtained by homology modeling, single-particle electron microscopy, and lysine-specific chemical crosslinking, shows that the Hsp21 subunits are arranged in two hexameric discs, rotated by 25 degree in relation to each other.
Prupe.2G321900	NS	NS	NS	NS	2.08	2.39	AT5G24610		cyclic AMP-responsive element-binding protein;(source:Araport11)
Prupe.2G324100	NS	NS	NS	6.42	NS	NS	AT5G17160		aspartic/glutamic acid-rich protein;(source:Araport11)
Prupe.2G325000	NS	NS	NS	NS	18.75	NS	AT1G79670	RESISTANCE TO FUSARIUM OXYSPORUM 1 (RFO1)	Encodes a receptor-like kinase that does not contain an extracellular leucine-rich repeat domain. A novel type of dominant disease-resistance protein that confers resistance to a broad spectrum of Fusarium races.
Prupe.2G325100	NS	NS	NS	NS	NS	2.16	AT4G03430	STABILIZED 1 (STA1)	Encodes a nuclear protein similar to the human U5 small ribonucleoprotein-associated 102-kD protein and to the yeast pre-mRNA splicing factors Prp1p and Prp6p. STA1 expression is upregulated by cold stress, and the sta1-1 mutant is defective in the splicing of the cold-induced COR15A gene. Luciferase imaging was used to isolate a recessive mutant, sta1-1, with enhanced stability of the normally u…
Prupe.2G325900	NS	NS	2.27	NS	NS	NS	AT5G27270	EMBRYO DEFECTIVE 976 (EMB976)	Tetratricopeptide repeat (TPR)-like superfamily protein;(source:Araport11)
Prupe.2G326700	NS	NS	2.19	NS	NS	NS	AT5G16890		Exostosin family protein;(source:Araport11)
Prupe.2G327800	NS	NS	NS	NS	2.01	2.14	AT5G16760	INOSITOL (1,3,4) P3 5/6-KINASE 1 (ITPK1)	Encodes a inositol 1,3,4-trisphosphate 5/6-kinase.
Prupe.2G328000	NS	NS	2.49	NS	2.76	2.73	None
Prupe.2G329200	NS	NS	3.08	NS	2.91	NS	AT3G13960	GROWTH-REGULATING FACTOR 5 (GRF5)	Growth regulating factor encoding transcription activator. One of the nine members of a GRF gene family, containing nuclear targeting domain. Involved in leaf development and expressed in root, shoot and flower.
Prupe.3G001100	NS	NS	NS	NS	2.44	2.69	AT3G62040		Haloacid dehalogenase-like hydrolase (HAD) superfamily protein;(source:Araport11)
Prupe.3G002300	NS	NS	7.69	NS	9.67	6.77	AT1G62300	(WRKY6)	Encodes a transcription factor WRKY6. Regulates Phosphate1 (Pho1) expression in response to low phosphate (Pi) stress.
Prupe.3G004500	NS	NS	NS	NS	2.79	NS	AT4G01880		methyltransferase;(source:Araport11)
Prupe.3G009600	NS	NS	NS	NS	5.58	6.55	None
Prupe.3G010000	NS	NS	NS	NS	3.44	3.93	None
Prupe.3G010200	NS	NS	NS	NS	NS	2.25	AT5G36930		Disease resistance protein (TIR-NBS-LRR class) family;(source:Araport11)
Prupe.3G011800	NS	NS	2.01	NS	NS	NS	AT5G37020	AUXIN RESPONSE FACTOR 8 (ARF8)	Encodes a member of the auxin response factor family. Mediates auxin response via expression of auxin regulated genes. Acts redundantly with ARF6 to control stamen elongation and flower maturation. Expression of ARF8 is controlled by miR167.
Prupe.3G012300	NS	NS	2.16	NS	NS	NS	AT3G02720	(DJ1D)	Encodes a glyoxalase with high activity towards glyoxal and methylglyoxal. It differs from its animal and bacterial homologs with respect to the configuration of its catalytic residues and the oligomeric property of the enzyme. The mRNA is cell-to-cell mobile.
Prupe.3G012800	NS	NS	NS	NS	3.67	NS	AT3G02720	(DJ1D)	Encodes a glyoxalase with high activity towards glyoxal and methylglyoxal. It differs from its animal and bacterial homologs with respect to the configuration of its catalytic residues and the oligomeric property of the enzyme. The mRNA is cell-to-cell mobile.
Prupe.3G015600	NS	NS	NS	NS	NS	2.18	AT1G65950		Protein kinase superfamily protein;(source:Araport11)
Prupe.3G016600	NS	NS	3.21	NS	NS	NS	AT4G27190		NB-ARC domain-containing disease resistance protein;(source:Araport11)
Prupe.3G016700	NS	NS	3.5	NS	2.6	3.09	AT4G27190		NB-ARC domain-containing disease resistance protein;(source:Araport11)
Prupe.3G017700	NS	NS	NS	4.95	NS	NS	AT5G37630	EMBRYO DEFECTIVE 2656 (EMB2656)	ARM repeat superfamily protein;(source:Araport11)
Prupe.3G017800	NS	NS	NS	NS	3.03	NS	AT2G24350		RNA binding (RRM/RBD/RNP motifs) family protein;(source:Araport11)
Prupe.3G018200	NS	NS	3.03	NS	NS	NS	AT4G19440		Tetratricopeptide repeat (TPR)-like superfamily protein;(source:Araport11)
Prupe.3G019400	NS	NS	NS	NS	5.79	NS	AT4G29990		Leucine-rich repeat transmembrane protein kinase protein;(source:Araport11)
Prupe.3G022400	NS	NS	3	NS	2.04	2.07	AT1G16830		Pentatricopeptide repeat (PPR) superfamily protein;(source:Araport11)
Prupe.3G022900	NS	NS	2.16	NS	NS	NS	AT2G46915		DUF3754 family protein, putative (DUF3754);(source:Araport11)
Prupe.3G023200	NS	NS	4.15	2.63	4.46	3.28	AT3G20260		DUF1666 family protein (DUF1666);(source:Araport11)
Prupe.3G023800	NS	NS	2.23	NS	NS	NS	AT1G16800		P-loop containing nucleoside triphosphate hydrolases superfamily protein;(source:Araport11)
Prupe.3G024600	NS	NS	3.15	NS	NS	NS	AT1G72300	PSY1 RECEPTOR (PSY1R)	Encodes a leucine-rich repeat receptor kinase (LRR-RK) involved in the perception of PSY1. PSY1 is an 18-aa tyrosine-sulfated glycopeptide encoded by AT5G58650 that promotes cellular proliferation and expansion.
Prupe.3G025700	NS	NS	NS	NS	NS	14.51	AT1G78960	LUPEOL SYNTHASE 2 (LUP2)	Encodes a multifunctional 2-3-oxidosqualene (OS)-triterpene cyclase that can cyclize OS into lupeol, alpha- and beta-amyrin.
Prupe.3G025800	NS	NS	NS	NS	4.22	5.64	AT1G78960	LUPEOL SYNTHASE 2 (LUP2)	Encodes a multifunctional 2-3-oxidosqualene (OS)-triterpene cyclase that can cyclize OS into lupeol, alpha- and beta-amyrin.
Prupe.3G026800	NS	NS	3.4	NS	NS	NS	AT1G78950	BETA-AMYRIN SYNTHASE (BAS)	Terpenoid cyclases family protein;(source:Araport11)
Prupe.3G027700	NS	NS	7.77	NS	NS	NS	AT1G32910		HXXXD-type acyl-transferase family protein;(source:Araport11)
Prupe.3G027900	NS	NS	12.12	NS	NS	NS	AT1G78990		HXXXD-type acyl-transferase family protein;(source:Araport11)
Prupe.3G031400	NS	NS	2.79	NS	NS	NS	AT3G14270	FORMS APLOID AND BINUCLEATE CELLS 1B (FAB1B)	Encodes a protein that is predicted to act as a 1-phosphatidylinositol-3-phosphate (PtdIns3P) 5-kinase based on its homology to Fab1 from yeast. It contains an FYVE domain required for binding to PtdIns3P-containing membranes in yeast, as well as a Cpn60_TCP1 homology domain plus a kinase domain. fab1a/fab1b pollen grains not viable and have defective vacuolar organization. FAB1A and FAB1B comple…
Prupe.3G033600	NS	NS	2.31	NS	NS	NS	AT5G40990	GDSL LIPASE 1 (GLIP1)	Component of plant resistance. Contains lipase signature motif and GDSL domain. Directly interferes with the fungal infection process by acting on fungal cell walls through its action as a antimicrobial compound. Critical component for both local and systemic resistance responses in the incompatible interaction with Alternaria brassicicola in the ethylene-dependent pathway.
Prupe.3G039900	NS	NS	NS	NS	NS	31.05	None
Prupe.3G041500	NS	NS	2.11	NS	NS	NS	AT5G43470	RECOGNITION OF PERONOSPORA PARASITICA 8 (RPP8)	Confers resistance to Peronospora parasitica. In arabidopsis ecotype Dijon-17, HRT-mediated signaling is dependent on light for the induction of hypersensitive response and resistance to turnip crinkle virus.
Prupe.3G042000	NS	NS	NS	69.28	NS	NS	AT1G72570		Integrase-type DNA-binding superfamily protein;(source:Araport11)
Prupe.3G042300	NS	NS	NS	NS	2.74	NS	AT5G35550	TRANSPARENT TESTA 2 (TT2)	TT2 encodes a R2R3 MYB domain putative transcription factor that acts as a key determinant in the proanthocyanidin accumulation of developing seed. It is thought that a ternary complex composed of TT2, TT8 and TTG1 is necessary for correct expression of BAN in seed endothelium.
Prupe.3G043900	NS	NS	2.03	NS	NS	NS	AT1G72830	"NUCLEAR FACTOR Y, SUBUNIT A3" (NF-YA3)	Encodes a subunit of CCAAT-binding complex, binds to CCAAT box motif present in some plant promoter sequences. One of three members of this class (HAP2A, HAP2B, HAP2C), it is expressed in vegetative and reproductive tissues. Expression is upregulated in the shoot of cax1/cax3 mutant.
Prupe.3G044200	NS	NS	NS	NS	NS	2.24	AT1G67120	MIDASIN 1 (MDN1)	Represents a homolog of the yeast MDN gene, which encodes a non-ribosomal protein involved in the maturation and assembly of the 60S ribosomal subunit. In Arabidopsis, it is essential for female gametogenesis progression.
Prupe.3G049700	NS	NS	2.54	NS	2.51	2.38	AT1G72960		Root hair defective 3 GTP-binding protein (RHD3);(source:Araport11)
Prupe.3G050800	NS	NS	NS	NS	NS	2.31	AT1G55160		WAS/WASL-interacting family protein;(source:Araport11)
Prupe.3G051900	NS	NS	3.25	NS	5.53	3.4	AT1G17710	PHOSPHOETHANOLAMINE/PHOSPHOCHOLINE PHOSPHATASE 1 (PEPC1)	Encodes a phosphoethanolamine/phosphocholine phosphatase. It is likely to be involved in the liberation of inorganic phosphate from intracellular sources. Expression is upregulated in the shoot of cax1/cax3 mutant.
Prupe.3G052000	NS	NS	NS	NS	3.08	2.67	AT1G17710	PHOSPHOETHANOLAMINE/PHOSPHOCHOLINE PHOSPHATASE 1 (PEPC1)	Encodes a phosphoethanolamine/phosphocholine phosphatase. It is likely to be involved in the liberation of inorganic phosphate from intracellular sources. Expression is upregulated in the shoot of cax1/cax3 mutant.
Prupe.3G057400	NS	NS	NS	7.08	NS	NS	AT1G16630		transmembrane protein;(source:Araport11)
Prupe.3G059100	NS	NS	2.13	NS	NS	NS	AT1G79730	EARLY FLOWERING 7 (ELF7)	Encodes a PAF1 homolog that is involved in the control of flowering time by elevating FLC expression to a level that creates the vernalization-responsive, winter-annual habit. Yeast PAF1 is a component of a five-member complex that associates with RNA pol II and is thought to regulate gene expression by recruiting SET1 (a histone 3 Lys 4 [H3-K4] methyl transferase) to the initially transcribed [5…
Prupe.3G059200	NS	NS	NS	NS	5.49	3.22	AT3G16360	HPT PHOSPHOTRANSMITTER 4 (AHP4)	Encodes AHP4, a histidine-containing phosphotransmitter involved in Histidine (His)-to-Aspartate (Asp) phosphorelay signal transduction. AHP4 is one of the six Arabidopsis thaliana histidine phosphotransfer proteins (AHPs). AHPs function as redundant positive regulators of cytokinin signaling. Members of the AHP gene family include: AT3G21510 (AHP1), AT3G29350 (AHP2), AT5G39340 (AHP3), AT3G16360 …
Prupe.3G063300	NS	NS	11.03	NS	NS	NS	AT3G50390		Transducin/WD40 repeat-like superfamily protein;(source:Araport11)
Prupe.3G066100	NS	NS	NS	NS	NS	21.52	AT2G25737		Sulfite exporter TauE/SafE family protein;(source:Araport11)
Prupe.3G070000	NS	NS	5.9	NS	NS	NS	AT3G16030	CALLUS EXPRESSION OF RBCS 101 (CES101)	lectin protein kinase family protein;(source:Araport11)
Prupe.3G070500	NS	NS	NS	NS	NS	2.29	AT4G19640	(ARA7)	Encodes Ara7.
Prupe.3G072200	NS	NS	NS	NS	8.76	9.17	AT1G52360		Coatomer, beta subunit;(source:Araport11)
Prupe.3G074200	NS	NS	2.19	NS	NS	NS	AT4G30990		ARM repeat superfamily protein;(source:Araport11)
Prupe.3G076400	NS	NS	NS	NS	6.47	NS	AT1G15520	ATP-BINDING CASSETTE G40 (ABCG40)	ABC transporter family involved in ABA transport and resistance to lead. Localizes to plasma membrane. Upregulated by lead. Expressed in leaves, flowers, stomata and roots.
Prupe.3G077100	NS	NS	2.16	NS	NS	NS	AT4G30990		ARM repeat superfamily protein;(source:Araport11)
Prupe.3G077300	NS	NS	NS	5.92	NS	NS	AT3G15550		trichohyalin;(source:Araport11)
Prupe.3G077900	NS	NS	8.36	NS	3.05	NS	AT1G74810	REQUIRES HIGH BORON 5 (BOR5)	HCO3- transporter family;(source:Araport11)
Prupe.3G078700	NS	NS	NS	NS	3.02	NS	AT1G52700		alpha/beta-Hydrolases superfamily protein;(source:Araport11)
Prupe.3G079700	NS	NS	NS	NS	12.67	30.54	AT1G52690	LATE EMBRYOGENESIS ABUNDANT 7 (LEA7)	Late embryogenesis abundant protein (LEA) family protein;(source:Araport11)
Prupe.3G080300	NS	NS	NS	NS	6.85	NS	AT5G63020		Disease resistance protein (CC-NBS-LRR class) family;(source:Araport11)
Prupe.3G080600	NS	NS	NS	NS	4.26	3.7	AT5G63020		Disease resistance protein (CC-NBS-LRR class) family;(source:Araport11)
Prupe.3G080900	NS	NS	NS	NS	4.39	3.84	AT5G17870	PLASTID-SPECIFIC 50S RIBOSOMAL PROTEIN 6 (PSRP6)	plastid-specific ribosomal protein 6 precursor (Psrp-6) - like
Prupe.3G082100	NS	NS	8.06	NS	NS	NS	AT1G80160	GLYOXYLASE I 7 (GLYI7)	Lactoylglutathione lyase / glyoxalase I family protein;(source:Araport11)
Prupe.3G083200	NS	NS	4.39	NS	10.1	3.93	AT5G63020		Disease resistance protein (CC-NBS-LRR class) family;(source:Araport11)
Prupe.3G085800	NS	NS	6.82	NS	NS	NS	None
Prupe.3G087900	NS	NS	NS	NS	3.45	5.1	AT3G14470		NB-ARC domain-containing disease resistance protein;(source:Araport11)
Prupe.3G089300	NS	NS	4.22	NS	NS	NS	None
Prupe.3G096000	NS	NS	NS	NS	NS	13.37	AT5G25190	ETHYLENE AND SALT INDUCIBLE 3 (ESE3)	encodes a member of the ERF (ethylene response factor) subfamily B-6 of ERF/AP2 transcription factor family. The protein contains one AP2 domain. There are 12 members in this subfamily including RAP2.11.
Prupe.3G104300	NS	NS	2.25	NS	NS	2.58	AT4G20060	EMBRYO DEFECTIVE 1895 (EMB1895)	ARM repeat superfamily protein;(source:Araport11)
Prupe.3G104500	NS	NS	NS	5.59	7.96	6.88	AT1G16070	TUBBY LIKE PROTEIN 8 (TLP8)	Member of TLP family
Prupe.3G107400	NS	NS	NS	NS	6.24	10.25	None
Prupe.3G110000	NS	NS	NS	NS	2.66	3.73	AT3G06240		F-box family protein;(source:Araport11)
Prupe.3G110700	NS	NS	NS	NS	2.54	2.65	None
Prupe.3G112000	NS	NS	NS	NS	2.85	3.36	AT3G06240		F-box family protein;(source:Araport11)
Prupe.3G112200	NS	NS	3.33	3.98	NS	NS	AT3G07870	F-BOX PROTEIN92 (FBX92)	FBX92 is an F-box containing protein. Overexpression produces plants with smaller leaves while reduced expression is correlated with increased leaf size and increased rates of cell proliferation.
Prupe.3G114500	NS	NS	2.7	NS	2.52	2.69	AT5G46680		Pentatricopeptide repeat (PPR-like) superfamily protein;(source:Araport11)
Prupe.3G116000	NS	NS	NS	NS	2.78	2.51	AT4G08850	MDIS1-INTERACTING RECEPTOR LIKE KINASE2 (MIK2)	MIK1 encodes a receptor kinase that forms a complex with MDIS1/MIK2 and binds LURE1, the female pollen guidance chemi-attractant. MIK1 phosphorylates MDIS1 and is autophosphorylated.
Prupe.3G117200	NS	NS	16.24	18.17	NS	5.16	None
Prupe.3G121200	NS	NS	NS	NS	3.7	2.45	AT4G21470	RIBOFLAVIN KINASE/FMN HYDROLASE (FMN/FHY)	Bifunctional enzyme that catalyzes hydrolysis of FMN to riboflavin, and phosphorylation of riboflavin to FMN. The mRNA is cell-to-cell mobile.
Prupe.3G123900	NS	NS	3.56	NS	3.88	4.91	AT3G12300	(BUG22)	Similar to Bug22p in Paramecium, a conserved centrosomal/ciliary protein. This protein is widespread in eukaryotes harboring centrioles/cilia at some stage of their life cycles. Among eukaryotes devoid of centrioles/cilia, plants possess BUG22 genes whereas some fungi (at least ascomycetes) do not.
Prupe.3G125800	NS	NS	2.85	NS	NS	NS	AT1G06270		Pentatricopeptide repeat (PPR) superfamily protein;(source:Araport11)
Prupe.3G126600	NS	NS	2.31	NS	NS	NS	AT2G31060	EMBRYO DEFECTIVE 2785 (EMB2785)	elongation factor family protein;(source:Araport11)
Prupe.3G127500	NS	NS	8.06	NS	20.57	7.4	None
Prupe.3G129600	NS	NS	NS	NS	NS	7.79	AT4G35160	N-ACETYLSEROTONIN O-METHYLTRANSFERASE (ASMT)	Encodes a cytosolic N-acetylserotonin O-methyltransferase that can convert N-acetylserotonin to melatonin and serotonin to 5-methoxytryptamine in the process of melatonin synthesis. It does not have caffeic acid O- methyltransferase activity.
Prupe.3G130900	NS	NS	2.68	NS	NS	NS	AT5G36930		Disease resistance protein (TIR-NBS-LRR class) family;(source:Araport11)
Prupe.3G131000	NS	NS	NS	NS	3.12	4.33	AT4G11170	RESISTANCE METHYLATED GENE 1 (RMG1)	Encodes RMG1 (Resistance Methylated Gene 1), a NB-LRR disease resistance protein with a Toll/interleukin-1 receptor (TIR) domain at its N terminus. RMG1 is expressed at high levels in response to flg22 and in naive met1/nrpd2 relative to wild-type plants. Expression of this gene is controlled by DNA methylation in its promoter region. The RMG1 promoter region is constitutively demethylated by act…
Prupe.3G132000	NS	NS	2.1	NS	NS	NS	AT1G53050		Protein kinase superfamily protein;(source:Araport11)
Prupe.3G133700	NS	NS	NS	NS	2.76	3.17	AT1G72880		Survival protein SurE-like phosphatase/nucleotidase;(source:Araport11)
Prupe.3G134000	NS	NS	2.69	NS	3.98	4.53	None
Prupe.3G135500	NS	NS	2.63	NS	NS	NS	AT4G21300		Tetratricopeptide repeat (TPR)-like superfamily protein;(source:Araport11)
Prupe.3G137600	NS	NS	2.75	NS	2.33	3.41	AT1G50240	FUSED (FU)	The FUSED (FU) gene belongs to Ser/Thr protein kinase family and has a key role in the hedgehog signaling pathway known to control cell proliferation and patterning in fruit flies and humans . Arabidopsis thaliana genome has a single Fu gene that is involved in male meiosis cytokinesis. Cytokinesis-defective mutants, named two-in-one (tio), result from mutations in Arabidopsis Fu. Phenotypic anal…
Prupe.3G140400	NS	NS	3.92	NS	NS	NS	AT5G53390		Encodes a member of the bifunctional wax ester synthase/diacylglycerol acyltransferase gene family, WSD11, which is expressed in elongating petals and localized to the plasma membrane.
Prupe.3G141400	NS	NS	6.6	NS	10.04	11.34	AT2G19130		S-locus lectin protein kinase family protein;(source:Araport11)
Prupe.3G142400	NS	NS	10.79	15.03	8.33	8.41	AT4G03500		Ankyrin repeat family protein;(source:Araport11)
Prupe.3G143900	NS	NS	79	NS	NS	NS	AT1G20030		Pathogenesis-related thaumatin superfamily protein;(source:Araport11)
Prupe.3G144000	NS	NS	134.56	NS	7.97	7.71	AT1G20030		Pathogenesis-related thaumatin superfamily protein;(source:Araport11)
Prupe.3G144100	NS	NS	33.06	NS	NS	NS	AT1G20030		Pathogenesis-related thaumatin superfamily protein;(source:Araport11)
Prupe.3G145800	NS	NS	NS	NS	3.99	3.8	AT5G38260		Protein kinase superfamily protein;(source:Araport11)
Prupe.3G146100	NS	NS	NS	NS	NS	2.32	AT1G66910		Protein kinase superfamily protein;(source:Araport11)
Prupe.3G146500	NS	NS	2.78	NS	NS	NS	AT5G38210	LEAF RUST 10 DISEASE-RESISTANCE LOCUS RECEPTOR- LIKE PROTEIN KINASE-LIKE 3 (LRK10L3)	Protein kinase family protein;(source:Araport11)
Prupe.3G146600	NS	NS	10.37	NS	NS	NS	AT5G38260		Protein kinase superfamily protein;(source:Araport11)
Prupe.3G147900	NS	NS	NS	NS	25.08	45.87	AT1G48750		Bifunctional inhibitor/lipid-transfer protein/seed storage 2S albumin superfamily protein;(source:Araport11)
Prupe.3G148300	NS	NS	228.99	10.02	7.06	NS	AT1G20030		Pathogenesis-related thaumatin superfamily protein;(source:Araport11)
Prupe.3G149500	NS	NS	NS	NS	5.82	NS	AT5G55810	NICOTINATE/NICOTINAMIDE MONONUCLEOTIDE ADENYLTRANSFERASE (NMNAT)	encodes a bi-functional enzyme that expresses both nicotinamide-nucleotide adenylyltransferase (2.7.7.1) and nicotinate-nucleotide adenylyltransferase (2.7.7.18)activity.
Prupe.3G151700	NS	NS	NS	2.42	NS	NS	AT1G14980	CHAPERONIN 10 (CPN10)	Encodes mitochondrial-localized chaperonin 10 that complements the E.coli groES mutant. Its mRNA is upregulated in response to heat shock treatment and is expressed uniformly in various organs.
Prupe.3G154500	NS	NS	NS	NS	2.54	3.74	None
Prupe.3G155000	NS	NS	2.32	NS	3.09	3.75	None
Prupe.3G155700	NS	NS	2.3	NS	NS	NS	AT4G31980		PPPDE thiol peptidase family protein;(source:Araport11)
Prupe.3G155800	NS	NS	NS	NS	NS	2.7	AT2G20760		Clathrin light chain protein;(source:Araport11)
Prupe.3G156400	NS	NS	9.14	NS	NS	NS	None
Prupe.3G157600	NS	NS	2.07	NS	NS	NS	AT4G16630		DEA(D/H)-box RNA helicase family protein;(source:Araport11)
Prupe.3G157700	NS	NS	NS	NS	21.88	NS	AT5G15240		Transmembrane amino acid transporter family protein;(source:Araport11)
Prupe.3G157900	NS	NS	5.01	NS	3.18	2.13	AT1G35710		kinase family with leucine-rich repeat domain-containing protein;(source:Araport11)
Prupe.3G163700	NS	NS	2.14	NS	NS	NS	AT4G09670		Oxidoreductase family protein;(source:Araport11)
Prupe.3G163900	NS	NS	NS	NS	NS	5.85	AT5G55490	GAMETE EXPRESSED PROTEIN 1 (GEX1)	Encodes a transmembrane domain containing protein that is expressed in pollen germ cells.
Prupe.3G166300	NS	NS	NS	NS	2.21	2.4	AT5G37590		Tetratricopeptide repeat (TPR)-like superfamily protein;(source:Araport11)
Prupe.3G167400	NS	NS	NS	NS	3.58	NS	AT2G36430		transmembrane protein, putative (DUF247);(source:Araport11)
Prupe.3G167900	NS	NS	NS	NS	2.75	3.06	AT1G73080	PEP1 RECEPTOR 1 (PEPR1)	Encodes a leucine-rich repeat receptor kinase. Functions as a receptor for AtPep1 to amplify innate immunity response to pathogen attacks. The mRNA is cell-to-cell mobile.
Prupe.3G170700	NS	NS	2.35	NS	NS	NS	AT3G58790	GALACTURONOSYLTRANSFERASE 15 (GAUT15)	Encodes a protein with putative galacturonosyltransferase activity.
Prupe.3G171000	NS	NS	NS	16.42	NS	NS	AT2G42840	PROTODERMAL FACTOR 1 (PDF1)	Encodes a putative extracellular proline-rich protein is exclusively expressed in the L1 layer of vegetative, inflorescence and floral meristems and the protoderm of organ primordia.
Prupe.3G172900	NS	NS	2.9	NS	NS	NS	AT1G29400	MEI2-LIKE PROTEIN 5 (ML5)	A member of mei2-like gene family, predominantly plant-based family of genes encoding RNA binding proteins with characteristic presence of a highly conserved RNA binding motif first described in the mei2 gene of the fission yeast S. pombe. In silico analyses reveal nine mei2 -like genes in A. thaliana. They were grouped into four distinct clades, based on overall sequence similarity and subfamily…
Prupe.3G174300	NS	NS	8.32	NS	NS	NS	AT4G18170	WRKY DNA-BINDING PROTEIN 28 (WRKY28)	member of WRKY Transcription Factor; Group II-c. Involved in the activation of salicylic acid biosynthesis genes ICS1 and PBS3.
Prupe.3G175000	NS	NS	NS	NS	NS	2.23	AT1G06490	CALLOSE SYNTHASE 7 (CalS7)	Encodes Callose Synthase 7 (CalS7), a phloem-specific callose synthase responsible for callose deposition in developing sieve elements during phloem formation and in mature phloem induced by wounding.
Prupe.3G176600	NS	NS	NS	NS	NS	2.15	AT2G38020	VACUOLELESS 1 (VCL1)	necessary for proper vacuole formation and morphogenesis in Arabidopsis
Prupe.3G176700	NS	NS	NS	NS	NS	2.39	AT1G06550		ATP-dependent caseinolytic (Clp) protease/crotonase family protein;(source:Araport11)
Prupe.3G176900	NS	NS	NS	NS	NS	2.35	AT1G06550		ATP-dependent caseinolytic (Clp) protease/crotonase family protein;(source:Araport11)
Prupe.3G177100	NS	NS	4.36	NS	NS	NS	AT3G59080		Eukaryotic aspartyl protease family protein;(source:Araport11)
Prupe.3G177300	NS	NS	NS	NS	NS	2.3	AT1G06560	(NOP2C)	NOL1/NOP2/sun family protein;(source:Araport11)
Prupe.3G178600	NS	NS	28	NS	NS	NS	AT2G02060		Homeodomain-like superfamily protein;(source:Araport11)
Prupe.3G180700	NS	NS	NS	NS	NS	3.75	AT1G79670	RESISTANCE TO FUSARIUM OXYSPORUM 1 (RFO1)	Encodes a receptor-like kinase that does not contain an extracellular leucine-rich repeat domain. A novel type of dominant disease-resistance protein that confers resistance to a broad spectrum of Fusarium races.
Prupe.3G180900	NS	NS	2.41	NS	2.15	NS	AT3G59030	TRANSPARENT TESTA 12 (TT12)	Encodes a proton antiporter. Involved in the transportation of proanthocyanidin precursors into the vacuole. In vitro transport experiments showed that cyanidin-3-O-glucoside (anthocyanin) was an effective substrate, whereas the proanthocyanidin precursor epicatechin was not transported. However catechin-3-O-glucoside inhibited anthocyanin transport in a dose-dependent manner suggesting that glyc…
Prupe.3G184000	NS	NS	NS	NS	NS	3.84	AT3G22120	CELL WALL-PLASMA MEMBRANE LINKER PROTEIN (CWLP)	cell wall-plasma membrane linker protein homolog (CWLP)
Prupe.3G184200	NS	NS	NS	NS	NS	22.68	AT3G48280	"CYTOCHROME P450, FAMILY 71, SUBFAMILY A, POLYPEPTIDE 25" (CYP71A25)	putative cytochrome P450
Prupe.3G185800	NS	NS	2.5	NS	NS	NS	None
Prupe.3G190100	NS	NS	3.47	NS	2.16	2.38	AT1G22380	UDP-GLUCOSYL TRANSFERASE 85A3 (UGT85A3)	Encodes a putative UDP-glucosyl transferase. At1g22380 was initially identified as encoding the protein AAF87154, which has been classified as a bHLH protein (AtbHLH152). Subsequently it has been found that the AAF87154 protein appears to be encoded by the AT1G23970 genomic locus.
Prupe.3G190700	NS	NS	NS	NS	4.88	4.31	None
Prupe.3G192200	NS	NS	NS	7.73	4.88	4.77	AT5G48310		portal protein;(source:Araport11)
Prupe.3G192900	NS	NS	NS	NS	3.17	3.55	AT4G12680		transmembrane protein;(source:Araport11)
Prupe.3G193000	NS	NS	2.61	NS	NS	NS	AT1G55790		ferredoxin-fold anticodon-binding domain protein;(source:Araport11)
Prupe.3G195800	NS	NS	NS	NS	NS	2.23	None
Prupe.3G197000	NS	NS	13.55	7.41	2.41	3.1	AT5G47650	NUDIX HYDROLASE HOMOLOG 2 (NUDT2)	Encodes an ADP-ribose pyrophosphatase that confers enhanced tolerance to oxidative stress.
Prupe.3G197100	NS	NS	NS	NS	21.57	NS	AT3G07720		Galactose oxidase/kelch repeat superfamily protein;(source:Araport11)
Prupe.3G199200	NS	NS	2.48	NS	NS	NS	AT1G45616	RECEPTOR LIKE PROTEIN 6 (RLP6)	receptor like protein 6;(source:Araport11)
Prupe.3G200000	NS	NS	NS	NS	3.83	2.71	AT1G45616	RECEPTOR LIKE PROTEIN 6 (RLP6)	receptor like protein 6;(source:Araport11)
Prupe.3G200500	NS	NS	2.2	NS	NS	NS	AT2G05160		CCCH-type zinc fingerfamily protein with RNA-binding domain-containing protein;(source:Araport11)
Prupe.3G201200	NS	NS	2.86	NS	NS	NS	AT5G65560		Pentatricopeptide repeat (PPR) superfamily protein;(source:Araport11)
Prupe.3G208700	NS	NS	NS	NS	NS	3.24	AT5G14180	MYZUS PERSICAE-INDUCED LIPASE 1 (MPL1)	Myzus persicae-induced lipase 1;(source:Araport11)
Prupe.3G209400	NS	NS	NS	29.92	NS	NS	None
Prupe.3G209600	NS	NS	NS	NS	9.5	10.62	AT1G51890		Leucine-rich repeat protein kinase family protein;(source:Araport11)
Prupe.3G217200	NS	NS	NS	9.53	NS	NS	AT5G54970		hypothetical protein;(source:Araport11)
Prupe.3G217600	NS	NS	NS	NS	4.58	16.55	AT3G21690		MATE efflux family protein;(source:Araport11)
Prupe.3G220100	NS	NS	2.04	NS	2.43	2.44	AT3G21810		Zinc finger C-x8-C-x5-C-x3-H type family protein;(source:Araport11)
Prupe.3G225100	NS	NS	2.25	NS	NS	2.49	AT4G21380	RECEPTOR KINASE 3 (RK3)	encodes a putative receptor-like serine/threonine protein kinases that is similar to Brassica self-incompatibility (S) locus. Expressed in root. Shoot expression limited to limited to the root-hypocotyl transition zone and at the base of lateral roots as well as in axillary buds, and pedicels.
Prupe.3G226200	NS	NS	NS	NS	NS	14.37	AT4G03230		G-type lectin S-receptor-like Serine/Threonine-kinase;(source:Araport11)
Prupe.3G228200	NS	NS	NS	13.31	24.77	39.38	AT2G20340	AROMATIC ALDEHYDE SYNTHASE (AAS)	Encodes an aromatic aldehyde synthase (AtAAS), which catalyzes the in vitro conversion of phenylalanine and 3,4-dihydroxy-L-phenylalanine to phenylacetaldehyde and dopaldehyde, respectively. The mRNA is cell-to-cell mobile.
Prupe.3G229000	NS	NS	NS	14.8	NS	NS	AT4G10270		Wound-responsive family protein;(source:Araport11)
Prupe.3G229300	NS	NS	NS	NS	NS	21.36	AT4G10265		Wound-responsive family protein;(source:Araport11)
Prupe.3G231500	NS	NS	NS	NS	3.98	NS	None
Prupe.3G232900	NS	NS	NS	2.04	NS	NS	AT4G28190	ULTRAPETALA1 (ULT1)	Encodes a novel Cys-rich protein with a B-box like domain that acts as a negative regulator of meristem cell accumulation in inflorescence and floral meristems as loss-of-function ult1 mutations cause inflorescence meristem enlargement, the production of extra flowers and floral organs, and a decrease in floral meristem determinacy. Acts opposite to CLF which represses AG, but preventing depositi…
Prupe.3G234300	NS	NS	14.86	NS	NS	NS	AT1G61120	TERPENE SYNTHASE 04 (TPS04)	Encodes a geranyllinalool synthase that produces a precursor to TMTT, a volatile plant defense C16-homoterpene. GES transcript levels rise in response to alamethicin, a fungal peptide mixture that damages membranes. This transcriptional response is blocked in JA biosynthetic and JA signaling mutants, but GES transcript levels still rise in response to alamethicin in mutants with salicylic acid an…
Prupe.3G234500	NS	NS	5.57	NS	NS	NS	AT1G61120	TERPENE SYNTHASE 04 (TPS04)	Encodes a geranyllinalool synthase that produces a precursor to TMTT, a volatile plant defense C16-homoterpene. GES transcript levels rise in response to alamethicin, a fungal peptide mixture that damages membranes. This transcriptional response is blocked in JA biosynthetic and JA signaling mutants, but GES transcript levels still rise in response to alamethicin in mutants with salicylic acid an…
Prupe.3G236400	NS	NS	NS	NS	NS	2.56	None
Prupe.3G237500	NS	NS	NS	NS	3.51	4.11	AT5G04700		Ankyrin repeat family protein;(source:Araport11)
Prupe.3G237800	NS	NS	NS	NS	5.72	6.74	AT5G38450	CYTOCHROME P450, FAMILY 735, SUBFAMILY A, POLYPEPTIDE 1 (CYP735A1)	member of CYP735A
Prupe.3G239500	NS	NS	NS	5.33	NS	NS	AT5G38690		Zinc-finger domain of monoamine-oxidase A repressor R1 protein;(source:Araport11)
Prupe.3G242400	NS	NS	3.96	NS	11.64	14.52	AT5G15900	TRICHOME BIREFRINGENCE-LIKE 19 (TBL19)	Encodes a member of the TBL (TRICHOME BIREFRINGENCE-LIKE) gene family containing a plant-specific DUF231 (domain of unknown function) domain. TBL gene family has 46 members, two of which (TBR/AT5G06700 and TBL3/AT5G01360) have been shown to be involved in the synthesis and deposition of secondary wall cellulose, presumably by influencing the esterification state of pectic polymers. A nomenclature…
Prupe.3G242500	NS	NS	NS	NS	NS	2.97	AT5G15900	TRICHOME BIREFRINGENCE-LIKE 19 (TBL19)	Encodes a member of the TBL (TRICHOME BIREFRINGENCE-LIKE) gene family containing a plant-specific DUF231 (domain of unknown function) domain. TBL gene family has 46 members, two of which (TBR/AT5G06700 and TBL3/AT5G01360) have been shown to be involved in the synthesis and deposition of secondary wall cellulose, presumably by influencing the esterification state of pectic polymers. A nomenclature…
Prupe.3G242600	NS	NS	NS	NS	NS	2.66	AT3G19660		hypothetical protein;(source:Araport11)
Prupe.3G242800	NS	NS	2.59	2.18	2.17	2.22	AT1G67170		sarcolemmal membrane-associated protein;(source:Araport11)
Prupe.3G242900	NS	NS	15.8	4.46	15.54	20.04	AT5G15900	TRICHOME BIREFRINGENCE-LIKE 19 (TBL19)	Encodes a member of the TBL (TRICHOME BIREFRINGENCE-LIKE) gene family containing a plant-specific DUF231 (domain of unknown function) domain. TBL gene family has 46 members, two of which (TBR/AT5G06700 and TBL3/AT5G01360) have been shown to be involved in the synthesis and deposition of secondary wall cellulose, presumably by influencing the esterification state of pectic polymers. A nomenclature…
Prupe.3G243800	NS	NS	2.77	NS	NS	NS	AT3G02468
Prupe.3G246900	NS	NS	NS	NS	NS	2.16	AT3G30390		Encodes a putative amino acid transporter.
Prupe.3G249600	NS	NS	NS	NS	24.74	NS	AT3G30210	MYB DOMAIN PROTEIN 121 (MYB121)	Encodes a putative transcription factor, member of the R2R3 factor gene family (MYB121).
Prupe.3G254300	NS	NS	6.45	NS	3.57	3.39	AT5G39090		HXXXD-type acyl-transferase family protein;(source:Araport11)
Prupe.3G255200	NS	NS	2.27	NS	2.27	2.27	AT3G29390	RS2-INTERACTING KH PROTEIN (RIK)	Nuclear localized K-homology containing protein that interacts with AS1.
Prupe.3G261100	NS	NS	NS	NS	NS	4.24	None
Prupe.3G262300	NS	NS	NS	NS	NS	2.87	AT3G29180		DUF1336 family protein (DUF1336);(source:Araport11)
Prupe.3G262500	NS	NS	NS	NS	NS	4.19	AT3G29180		DUF1336 family protein (DUF1336);(source:Araport11)
Prupe.3G264600	NS	NS	6.69	NS	NS	NS	AT5G61430	NAC DOMAIN CONTAINING PROTEIN 100 (NAC100)	NAC domain containing protein 100;(source:Araport11)
Prupe.3G265800	NS	NS	NS	NS	NS	2.3	AT2G03090	EXPANSIN A15 (EXPA15)	member of Alpha-Expansin Gene Family. Naming convention from the Expansin Working Group (Kende et al, 2004. Plant Mol Bio). Involved in the formation of nematode-induced syncytia in roots of Arabidopsis thaliana.
Prupe.3G267200	NS	NS	NS	NS	6.17	6.21	AT5G37820	NOD26-LIKE INTRINSIC PROTEIN 4;2 (NIP4;2)	NOD26-like intrinsic protein 4;(source:Araport11)
Prupe.3G270200	NS	NS	NS	NS	2.2	2.24	AT5G15140		Galactose mutarotase-like superfamily protein;(source:Araport11)
Prupe.3G271400	NS	NS	NS	NS	8.7	NS	AT3G54320	WRINKLED 1 (WRI1)	WRINKLED1 encodes transcription factor of the AP2/ERWEBP class. Protein has two plant-specific (AP2/EREB) DNA-binding domains and is involved in the control of storage compound biosynthesis in Arabidopsis. Mutants have wrinkled seed phenotype, due to a defect in the incorporation of sucrose and glucose into triacylglycerols. Transgenic sGsL plants (21-day-old) grown on 6% sucrose for 24 hours had…
Prupe.3G272600	NS	NS	2.04	NS	NS	NS	AT3G01310	ARABIDOPSIS HOMOLOG OF YEAST VIP1 1 (ATVIP1)	Encodes a functional VIP1/PPIP5K-type ATP-grasp kinase that is involved in both InsP6 to InsP7 conversion and InsP7 to InsP8 conversion, producing the InsP8 cofactor of the ASK1-COI1-JAZ-jasmonate co-receptor complex. It is the major isoform in plants, is required for jasmonate-dependent defenses, and plays an important role in plant defenses against necrotrophic fungi and insect herbivores.
Prupe.3G273100	NS	NS	NS	NS	22.47	26.34	AT3G28630	CROLIN 1 (CROLIN1)	actin cross-linking protein, putative (DUF569);(source:Araport11)
Prupe.3G274600	NS	NS	NS	NS	33.25	12.88	AT2G38110	GLYCEROL-3-PHOSPHATE SN-2-ACYLTRANSFERASE 6 (GPAT6)	bifunctional sn-glycerol-3-phosphate 2-O-acyltransferase/phosphatase. Involved in cutin assembly.
Prupe.3G275900	NS	NS	NS	NS	7.67	7.98	AT3G28345	ATP-BINDING CASSETTE B15 (ABCB15)	Encodes an ATP-binding cassette (ABC) transporter. Expressed in the vascular tissue of primary stem.
Prupe.3G276100	NS	NS	NS	NS	2.4	2.12	AT3G28345	ATP-BINDING CASSETTE B15 (ABCB15)	Encodes an ATP-binding cassette (ABC) transporter. Expressed in the vascular tissue of primary stem.
Prupe.3G277100	NS	NS	2.87	NS	NS	NS	AT2G04620	(MTP12)	Encodes a Zn transporter that localizes to the Golgi apparatus and forms a functional complex with AtMTP5t1 to transport Zn into the Golgi.
Prupe.3G281700	NS	NS	20.55	NS	NS	NS	None
Prupe.3G291900	NS	NS	NS	NS	NS	3.05	AT1G70610	ATP-BINDING CASSETTE B26 (ABCB26)	member of TAP subfamily
Prupe.3G293200	NS	NS	NS	NS	NS	3.07	AT5G14490	NAC DOMAIN CONTAINING PROTEIN 85 (NAC085)	NAC domain containing protein 85;(source:Araport11)
Prupe.3G297400	NS	NS	3	NS	NS	NS	AT3G26950		transmembrane protein;(source:Araport11)
Prupe.3G297500	NS	NS	2.61	NS	NS	NS	AT5G64920	COP1-INTERACTING PROTEIN 8 (CIP8)	Encodes a RING-H2 protein that interacts with the RING finger domain of COP1. CIP8 exhibits a strong interaction with the E2 ubiquitin conjugating enzyme AtUBC8 through its N-terminal domain and promotes ubiquitination in an E2-dependent fashion in vitro. It is possible that the AtUBC8-CIP8 module might interact with COP1 in vivo, thereby participating in proteasome-mediated degradation of HY5.
Prupe.3G298500	NS	NS	NS	NS	NS	2.89	AT5G40690		histone-lysine N-methyltransferase trithorax-like protein;(source:Araport11)
Prupe.3G300900	NS	NS	2.58	NS	NS	NS	AT5G40780	LYSINE HISTIDINE TRANSPORTER 1 (LHT1)	Encodes LHT1 (lysine histidine transporter), a high-affinity transporter for cellular amino acid uptake in both root epidermis and leaf mesophyll.
Prupe.3G304400	NS	NS	NS	NS	5.39	NS	AT2G34930		disease resistance family protein / LRR family protein;(source:Araport11)
Prupe.3G308100	NS	NS	2.85	NS	NS	NS	AT5G50570	SQUAMOSA PROMOTER-BINDING PROTEIN LIKE 13A (SPL13A)	Squamosa promoter-binding protein-like (SBP domain) transcription factor family protein;(source:Araport11)
Prupe.3G308200	NS	NS	44.46	NS	NS	NS	AT5G13080	WRKY DNA-BINDING PROTEIN 75 (WRKY75)	WRKY75 is one of several transcription factors induced during Pi deprivation. It is nuclear localized and regulated differentially during Pi starvation. RNAi mediated suppression of WRKY75 made the plants more susceptible to Pi stress as indicated by the higher accumulation of anthocyanin during Pi starvation.
Prupe.3G309400	NS	NS	NS	NS	5.88	NS	AT5G41040	REDUCED LEVELS OF WALL-BOUND PHENOLICS 1 (RWP1)	Encodes a feruloyl-CoA transferase required for suberin synthesis. Has feruloyl-CoA-dependent feruloyl transferase activity towards substrates with a primary alcohol.
Prupe.3G310100	NS	NS	2.06	NS	NS	2.15	AT3G26950		transmembrane protein;(source:Araport11)
Prupe.3G310200	NS	NS	NS	NS	5.7	6.07	AT5G13160	AVRPPHB SUSCEPTIBLE 1 (PBS1)	Mutant is defective in perception of Pseudomonas syringae avirulence gene avrPphB. Encodes a putative serine-threonine kinase.
Prupe.3G310500	NS	NS	NS	3.45	NS	NS	AT3G02040	SENESCENCE-RELATED GENE 3 (SRG3)	Encodes a member of the glycerophosphodiester phosphodiesterase (GDPD) family. Has glycerophosphodiester phosphodiesterase activity. Functions in maintaining cellular phosphate homeostasis under phosphate starvation. The mRNA is cell-to-cell mobile.
Prupe.3G314600	NS	NS	NS	NS	2.7	2.87	AT1G12880	NUDIX HYDROLASE HOMOLOG 12 (NUDT12)	nudix hydrolase homolog 12;(source:Araport11)
Prupe.3G314900	NS	NS	2.01	NS	NS	NS	AT3G02060		DEAD/DEAH box helicase;(source:Araport11)
Prupe.4G002900	NS	NS	2.68	NS	NS	NS	AT5G47750	D6 PROTEIN KINASE LIKE 2 (D6PKL2)	D6 protein kinase like 2;(source:Araport11)
Prupe.4G003000	NS	NS	NS	NS	2.45	NS	AT5G47740		Adenine nucleotide alpha hydrolases-like superfamily protein;(source:Araport11)
Prupe.4G004000	NS	NS	6.73	3.98	NS	NS	AT5G47650	NUDIX HYDROLASE HOMOLOG 2 (NUDT2)	Encodes an ADP-ribose pyrophosphatase that confers enhanced tolerance to oxidative stress.
Prupe.4G004100	NS	NS	2.11	NS	NS	NS	AT5G47650	NUDIX HYDROLASE HOMOLOG 2 (NUDT2)	Encodes an ADP-ribose pyrophosphatase that confers enhanced tolerance to oxidative stress.
Prupe.4G004600	NS	NS	NS	NS	NS	2.47	AT4G16370	OLIGOPEPTIDE TRANSPORTER (OPT3)	Encodes a phloem-specific iron transporter that is essential for systemic iron signaling and redistribution of iron and cadmium. It loads iron into the phloem, facilitates iron recirculation from the xylem to the phloem, and regulates both shoot-to-root iron signaling and iron redistribution from mature to developing tissues.
Prupe.4G005700	NS	NS	3.61	NS	4.01	3.92	None
Prupe.4G005800	NS	NS	5.13	NS	5.1	5.23	None
Prupe.4G008900	NS	NS	NS	NS	NS	2.75	AT5G47550	CYSTEINE PROTEINASE INHIBITOR 5 (CYS5)	Putative phytocystatin expressed in seedlings and induced by heat stress and abscisic acid. Overexpression increases germination rate and heat stress tolerance. CYS5 is a target of ABF1 and ABF3 transcriptional regulators which bind to its promoter.
Prupe.4G010300	NS	NS	NS	NS	NS	6.28	AT3G07880	SUPERCENTIPEDE1 (SCN1)	Immunoglobulin E-set superfamily protein;(source:Araport11)
Prupe.4G014100	NS	NS	NS	NS	2.67	2.97	AT3G18670		Ankyrin repeat family protein;(source:Araport11)
Prupe.4G014200	NS	NS	NS	NS	2.62	2.7	AT3G18670		Ankyrin repeat family protein;(source:Araport11)
Prupe.4G014300	NS	NS	NS	NS	2.69	2.85	AT3G18670		Ankyrin repeat family protein;(source:Araport11)
Prupe.4G014400	NS	NS	NS	NS	181	NS	AT5G04700		Ankyrin repeat family protein;(source:Araport11)
Prupe.4G017600	NS	NS	3.61	NS	NS	NS	AT1G62300	(WRKY6)	Encodes a transcription factor WRKY6. Regulates Phosphate1 (Pho1) expression in response to low phosphate (Pi) stress.
Prupe.4G020500	NS	NS	NS	NS	2.47	2.28	None
Prupe.4G021200	NS	NS	NS	NS	NS	8.13	None
Prupe.4G021900	NS	NS	2.25	NS	NS	NS	AT3G21690		MATE efflux family protein;(source:Araport11)
Prupe.4G022100	NS	NS	4.36	4.77	NS	NS	AT3G21690		MATE efflux family protein;(source:Araport11)
Prupe.4G022700	NS	NS	3.71	NS	3.48	3.72	AT4G04780	MEDIATOR 21 (MED21)	Encodes the med21 subunit of the mediator complex which is involved in transcriptional regulation. MED21 interacts physically with the E3 ligase HUB1 and this interaction may be important in mediation defense responses to fungal pathogens.
Prupe.4G023100	NS	NS	NS	3.03	3.01	5.78	AT4G21870		HSP20-like chaperones superfamily protein;(source:Araport11)
Prupe.4G023200	NS	NS	NS	NS	NS	4.46	AT4G21820		binding / calmodulin binding protein;(source:Araport11)
Prupe.4G024400	NS	NS	8.06	5.57	12.42	8.27	AT1G61810	BETA-GLUCOSIDASE 45 (BGLU45)	beta-glucosidase 45;(source:Araport11)
Prupe.4G026600	NS	NS	NS	NS	2.09	NS	AT4G21215		transmembrane protein;(source:Araport11)
Prupe.4G028000	NS	NS	5.32	5.34	NS	2.46	AT4G05200	CYSTEINE-RICH RLK (RECEPTOR-LIKE PROTEIN KINASE) 25 (CRK25)	Encodes a cysteine-rich receptor-like protein kinase.
Prupe.4G028300	NS	NS	NS	NS	NS	2.11	AT4G21410	CYSTEINE-RICH RLK (RECEPTOR-LIKE PROTEIN KINASE) 29 (CRK29)	Encodes a cysteine-rich receptor-like protein kinase.
Prupe.4G029800	NS	NS	13.27	NS	NS	NS	AT5G54590	CALCIUM/CALMODULIN-REGULATED RECEPTOR-LIKE KINASE 1 (CRLK1)	Splice variant At5g54590.2 encodes CRLK1 (440-amino acid in length) calcium/calmodulin-regulated receptor-like kinase crucial for cold tolerance. CRLK1 is Primarily localized in the plasma membrane.
Prupe.4G031900	NS	NS	3.37	2.59	NS	NS	AT1G11340		G-type lectin S-receptor-like Serine/Threonine-kinase;(source:Araport11)
Prupe.4G032200	NS	NS	2.08	NS	NS	NS	AT1G11340		G-type lectin S-receptor-like Serine/Threonine-kinase;(source:Araport11)
Prupe.4G034600	NS	NS	NS	NS	2.25	NS	AT4G05120	FUDR RESISTANT 1 (FUR1)	Encodes an equilibrative nucleoside transporter AtENT3. Mutations of this locus allow mutants to grow on uridine analogue fluorouridine.
Prupe.4G036900	NS	NS	NS	NS	2.32	NS	None
Prupe.4G039000	NS	NS	NS	NS	3.04	NS	AT1G07180	ALTERNATIVE NAD(P)H DEHYDROGENASE 1 (NDA1)	Internal NAD(P)H dehydrogenase in mitochondria. The predicted protein sequence has high homology with other designated NAD(P)H DHs from microorganisms; the capacity for matrix NAD(P)H oxidation via the rotenone-insensitive pathway is significantly reduced in the Atndi1 mutant plant line; the in vitro translation product of AtNDI1 is imported into isolated mitochondria and located on the inside of…
Prupe.4G040600	NS	NS	2.03	NS	NS	NS	AT1G61140	EMBRYO SAC DEVELOPMENT ARREST 16 (EDA16)	SNF2 domain-containing protein / helicase domain-containing protein / zinc finger protein-like protein;(source:Araport11)
Prupe.4G041200	NS	NS	NS	NS	2.11	NS	AT1G61100		disease resistance protein (TIR class);(source:Araport11)
Prupe.4G041400	NS	NS	17.56	NS	NS	NS	None
Prupe.4G042400	NS	NS	NS	NS	2.02	NS	AT1G61065		1,3-beta-glucan synthase component (DUF1218);(source:Araport11)
Prupe.4G044100	NS	NS	NS	3.9	NS	NS	AT4G27450		aluminum induced protein with YGL and LRDR motifs;(source:Araport11)
Prupe.4G044500	NS	NS	2.04	NS	NS	2.22	AT5G01520	ABA INSENSITIVE RING PROTEIN 2 (AIRP2)	Encodes a cytosolic RING-type E3 ubiquitin (Ub) ligase that is critical for ABA and high salinity responses during germination. AtAIRP2 and SDIR1 likely play a combinatory role in ABA signaling and the response to high salt in Arabidopsis.
Prupe.4G045200	NS	NS	2.02	NS	NS	NS	AT1G65070		DNA mismatch repair protein MutS, type 2;(source:Araport11)
Prupe.4G045300	NS	NS	2.3	NS	NS	NS	AT4G27450		aluminum induced protein with YGL and LRDR motifs;(source:Araport11)
Prupe.4G047800	NS	NS	13.16	16.57	NS	NS	AT1G17420	LIPOXYGENASE 3 (LOX3)	LOX3 encode a Lipoxygenase. Lipoxygenases (LOXs) catalyze the oxygenation of fatty acids (FAs).
Prupe.4G048800	NS	NS	NS	NS	NS	3.08	AT2G34700		Pollen Ole e 1 allergen and extensin family protein;(source:Araport11)
Prupe.4G052800	NS	NS	2.66	NS	NS	NS	AT5G46100		Pentatricopeptide repeat (PPR) superfamily protein;(source:Araport11)
Prupe.4G053700	NS	NS	NS	NS	7.06	NS	AT2G39200	MILDEW RESISTANCE LOCUS O 12 (MLO12)	A member of a large family of seven-transmembrane domain proteins specific to plants, homologs of the barley mildew resistance locus o (MLO) protein. The Arabidopsis genome contains 15 genes encoding MLO proteins, with localization in plasma membrane. Phylogenetic analysis revealed four clades of closely-related AtMLO genes. ATMLO6 belongs to the clade IV, with AtMLO2, AtMLO3 and AtMLO12. The gen…
Prupe.4G054200	NS	NS	NS	3.2	NS	NS	AT4G35160	N-ACETYLSEROTONIN O-METHYLTRANSFERASE (ASMT)	Encodes a cytosolic N-acetylserotonin O-methyltransferase that can convert N-acetylserotonin to melatonin and serotonin to 5-methoxytryptamine in the process of melatonin synthesis. It does not have caffeic acid O- methyltransferase activity.
Prupe.4G056600	NS	NS	6.26	NS	7.38	5.94	AT2G29120	GLUTAMATE RECEPTOR 2.7 (GLR2.7)	member of Putative ligand-gated ion channel subunit family
Prupe.4G057800	NS	NS	NS	NS	NS	2.29	AT5G46330	FLAGELLIN-SENSITIVE 2 (FLS2)	Encodes a leucine-rich repeat serine/threonine protein kinase that is expressed ubiquitously. FLS2 is involved in MAP kinase signalling relay involved in innate immunity. Essential in the perception of flagellin, a potent elicitor of the defense response. FLS2 is directed for degradation by the bacterial ubiquitin ligase AvrPtoB. The mRNA is cell-to-cell mobile.
Prupe.4G057900	NS	NS	NS	NS	NS	2.85	None
Prupe.4G058000	NS	NS	NS	2.8	2.42	2.66	AT5G45920		SGNH hydrolase-type esterase superfamily protein;(source:Araport11)
Prupe.4G058900	NS	NS	NS	9.1	NS	NS	AT1G28590		GDSL-motif esterase/acyltransferase/lipase. Enzyme group with broad substrate specificity that may catalyze acyltransfer or hydrolase reactions with lipid and non-lipid substrates.
Prupe.4G061700	NS	NS	NS	NS	NS	3.76	AT2G42610	LIGHT SENSITIVE HYPOCOTYLS 10 (LSH10)	LIGHT-DEPENDENT SHORT HYPOCOTYLS-like protein (DUF640);(source:Araport11)
Prupe.4G062500	NS	NS	NS	NS	3.73	NS	AT2G42670	PLANT CYSTEINE OXIDASE 4 (PCO4)	2-aminoethanethiol dioxygenase, putative (DUF1637);(source:Araport11)
Prupe.4G062900	NS	NS	5.09	3.85	NS	NS	AT5G45820	CBL-INTERACTING PROTEIN KINASE 20 (CIPK20)	Encodes a CBL-interacting serine/threonine protein kinase comprised of an N-terminal kinase catalytic domain similar to SNF1/AMPK and a unique C-terminal regulatory domain.
Prupe.4G063300	NS	NS	NS	NS	NS	2.16	AT3G47570		Leucine-rich repeat protein kinase family protein;(source:Araport11)
Prupe.4G063400	NS	NS	3.72	NS	2.71	2.62	AT3G47570		Leucine-rich repeat protein kinase family protein;(source:Araport11)
Prupe.4G064400	NS	NS	NS	NS	4.74	NS	AT3G47570		Leucine-rich repeat protein kinase family protein;(source:Araport11)
Prupe.4G064600	NS	NS	NS	NS	2.21	3.54	AT3G47570		Leucine-rich repeat protein kinase family protein;(source:Araport11)
Prupe.4G065800	NS	NS	2.34	NS	2.36	2.48	AT5G45760		Transducin/WD40 repeat-like superfamily protein;(source:Araport11)
Prupe.4G066200	NS	NS	NS	112.19	NS	NS	None
Prupe.4G066300	NS	NS	NS	136.95	NS	NS	AT1G29270		transcription factor bHLH35-like protein;(source:Araport11)
Prupe.4G066400	NS	NS	2.52	NS	NS	NS	AT1G29280	WRKY DNA-BINDING PROTEIN 65 (WRKY65)	member of WRKY Transcription Factor; Group II-e The mRNA is cell-to-cell mobile.
Prupe.4G067000	NS	NS	8.37	NS	NS	NS	AT1G29290		B-cell lymphoma 6 protein;(source:Araport11)
Prupe.4G068500	NS	NS	NS	10.74	NS	NS	AT5G45700		Haloacid dehalogenase-like hydrolase (HAD) superfamily protein;(source:Araport11)
Prupe.4G069500	NS	NS	NS	NS	2.1	2.29	AT1G07650		Leucine-rich repeat transmembrane protein kinase;(source:Araport11)
Prupe.4G069600	NS	NS	3.05	NS	NS	2.25	AT3G14840	LYSM RLK1-INTERACTING KINASE 1 (LIK1)	Encodes LRR-RLK protein that is localized to the plasma membrane and is involved in regulation of plant innate immunity to microbes. LIK1 is phosphorylated by CERK1, a kinase involved in chitin perception. The mRNA is cell-to-cell mobile.
Prupe.4G069700	NS	NS	2.7	NS	NS	2.21	AT1G07650		Leucine-rich repeat transmembrane protein kinase;(source:Araport11)
Prupe.4G069800	NS	NS	NS	NS	3.15	5.53	AT1G07650		Leucine-rich repeat transmembrane protein kinase;(source:Araport11)
Prupe.4G070300	NS	NS	NS	2.48	3.25	3.64	AT4G18930		RNA ligase/cyclic nucleotide phosphodiesterase family protein;(source:Araport11)
Prupe.4G070500	NS	NS	18.61	NS	7.08	5.67	AT4G18960	AGAMOUS (AG)	Floral homeotic gene encoding a MADS domain transcription factor. Specifies floral meristem and carpel and stamen identity. Binds CArG box sequences. It is the only C function gene. It interacts genetically with the other homeotic genes to specify the floral organs.
Prupe.4G074800	NS	NS	NS	NS	2.16	NS	AT1G29820		Magnesium transporter CorA-like family protein;(source:Araport11)
Prupe.4G078300	NS	NS	NS	5.42	NS	NS	AT5G46280	MINICHROMOSOME MAINTENANCE 3 (MCM3)	Minichromosome maintenance (MCM2/3/5) family protein;(source:Araport11)
Prupe.4G080100	NS	NS	2.1	NS	NS	NS	AT1G30000	ALPHA-MANNOSIDASE 3 (MNS3)	alpha-mannosidase 3;(source:Araport11)
Prupe.4G085300	NS	NS	NS	NS	NS	2.11	AT2G34630	GERANYL DIPHOSPHATE SYNTHASE 1 (GPS1)	Encodes a geranyl diphosphate synthase. RNAi lines are dwarf. T-DNA knock-out lines are embryo lethal.
Prupe.4G085700	NS	NS	8.02	NS	NS	NS	None
Prupe.4G085900	NS	NS	2.22	NS	NS	NS	AT1G30330	AUXIN RESPONSE FACTOR 6 (ARF6)	Encodes a member of the auxin response factor family. Mediates auxin response via expression of auxin regulated genes. Acts redundantly with ARF8 to control stamen elongation and flower maturation. Expression of ARF6 is controlled by miR167.
Prupe.4G086600	NS	NS	NS	19.19	NS	NS	AT2G20340	AROMATIC ALDEHYDE SYNTHASE (AAS)	Encodes an aromatic aldehyde synthase (AtAAS), which catalyzes the in vitro conversion of phenylalanine and 3,4-dihydroxy-L-phenylalanine to phenylacetaldehyde and dopaldehyde, respectively. The mRNA is cell-to-cell mobile.
Prupe.4G087100	NS	NS	NS	23.15	NS	NS	AT2G20340	AROMATIC ALDEHYDE SYNTHASE (AAS)	Encodes an aromatic aldehyde synthase (AtAAS), which catalyzes the in vitro conversion of phenylalanine and 3,4-dihydroxy-L-phenylalanine to phenylacetaldehyde and dopaldehyde, respectively. The mRNA is cell-to-cell mobile.
Prupe.4G089000	NS	NS	3.31	3.14	2.13	2.18	AT4G21120	AMINO ACID TRANSPORTER 1 (AAT1)	Encodes a member of the cationic amino acid transporter (CAT) subfamily of amino acid polyamine choline transporters. Mediates efficient uptake of Lys, Arg and Glu in a yeast system. The mRNA is cell-to-cell mobile.
Prupe.4G092700	NS	NS	NS	3.14	NS	NS	AT1G21270	WALL-ASSOCIATED KINASE 2 (WAK2)	cytoplasmic serine/threonine protein kinase induced by salicylic acid. mutant plants exhibit a loss of cell expansion and dependence on sugars and salts for seedling growth, affecting the expression and activity of vacuolar invertase.
Prupe.4G098500	NS	NS	340.57	NS	NS	NS	AT4G20800	(ATBBE17)	FAD-binding Berberine family protein;(source:Araport11)
Prupe.4G099500	NS	NS	20.05	NS	NS	NS	AT1G30700	(ATBBE8)	FAD-binding Berberine family protein;(source:Araport11)
Prupe.4G100500	NS	NS	NS	NS	NS	6.42	AT4G20790		Leucine-rich repeat protein kinase family protein;(source:Araport11)
Prupe.4G103000	NS	NS	4.19	NS	NS	NS	AT5G36110	CYTOCHROME P450, FAMILY 716, SUBFAMILY A, POLYPEPTIDE 1 (CYP716A1)	Encodes a member of the CYP716A subfamily of cytochrome P450 monooxygenases with triterpene oxidizing activity catalyzing C-28 hydroxylation of alpha-amyrin, beta-amyrin, and lupeol, producing uvaol, erythrodiol, and betulin, respectively. Additionally, it shows carboxylation activity for the C-28 position of alpha- and beta-amyrin.
Prupe.4G103100	NS	NS	6.02	NS	NS	NS	AT5G36110	CYTOCHROME P450, FAMILY 716, SUBFAMILY A, POLYPEPTIDE 1 (CYP716A1)	Encodes a member of the CYP716A subfamily of cytochrome P450 monooxygenases with triterpene oxidizing activity catalyzing C-28 hydroxylation of alpha-amyrin, beta-amyrin, and lupeol, producing uvaol, erythrodiol, and betulin, respectively. Additionally, it shows carboxylation activity for the C-28 position of alpha- and beta-amyrin.
Prupe.4G103800	NS	NS	NS	NS	5.67	5.95	AT5G55810	NICOTINATE/NICOTINAMIDE MONONUCLEOTIDE ADENYLTRANSFERASE (NMNAT)	encodes a bi-functional enzyme that expresses both nicotinamide-nucleotide adenylyltransferase (2.7.7.1) and nicotinate-nucleotide adenylyltransferase (2.7.7.18)activity.
Prupe.4G104300	NS	NS	NS	NS	2.5	NS	AT1G56130		Leucine-rich repeat transmembrane protein kinase;(source:Araport11)
Prupe.4G104500	NS	NS	NS	NS	2.19	NS	AT1G56130		Leucine-rich repeat transmembrane protein kinase;(source:Araport11)
Prupe.4G104700	NS	NS	NS	NS	2.55	NS	AT1G56130		Leucine-rich repeat transmembrane protein kinase;(source:Araport11)
Prupe.4G104900	NS	NS	2.26	NS	2	2.1	AT1G56130		Leucine-rich repeat transmembrane protein kinase;(source:Araport11)
Prupe.4G107600	NS	NS	3.06	NS	2.85	2.47	AT4G19840	PHLOEM PROTEIN 2-A1 (PP2-A1)	encodes a phloem lectin, similar to phloem lectin in cucumber and celery. Gene is expressed in the phloem, predominantly in the companion cells. The mRNA is cell-to-cell mobile.
Prupe.4G108000	NS	NS	NS	NS	6.94	7.13	AT1G31280	ARGONAUTE 2 (AGO2)	Encodes Argonaute gene that binds viral siRNAs and is involved in antiviral defense response. Regulates innate immunity.Mutants have increased susceptibility to Potato virus X and tobacco rattle virus.
Prupe.4G108100	NS	NS	3.08	NS	2.77	2.89	AT1G31280	ARGONAUTE 2 (AGO2)	Encodes Argonaute gene that binds viral siRNAs and is involved in antiviral defense response. Regulates innate immunity.Mutants have increased susceptibility to Potato virus X and tobacco rattle virus.
Prupe.4G109700	NS	NS	NS	NS	NS	4.46	None
Prupe.4G111500	NS	NS	2.02	NS	NS	NS	AT2G35155		Trypsin family protein;(source:Araport11)
Prupe.4G112900	NS	NS	2.48	NS	2.05	NS	AT5G18820	CHAPERONIN-60ALPHA2 (CPN60ALPHA2)	Encodes a subunit of chloroplasts chaperonins that are involved in mediating the folding of newly synthesized, translocated, or stress-denatured proteins. Cpn60 subunits are: Cpn60alpha1 (At2g28000), AtCpn60alpha2 (At5g18820), AtCpn60beta1 (At1g55490), AtCpn60beta2 (At3g13470), AtCpn60beta3 (At5g56500), AtCpn60beta4 (At1g26230).
Prupe.4G117200	NS	NS	NS	NS	2.22	NS	AT3G12750	ZINC TRANSPORTER 1 PRECURSOR (ZIP1)	A member of Zrt- and Irt-related protein (ZIP) family. transcript is induced in response to zinc deficiency in the root.
Prupe.4G117400	NS	NS	2.08	NS	NS	NS	AT1G30970	SUPPRESSOR OF FRIGIDA4 (SUF4)	Encodes SUF4 (SUPPRESSOR of FRI 4), a putative zinc-finger-containing transcription factor that is required for delayed flowering in winter-annual Arabidopsis. suf4 mutations strongly suppress the late-flowering phenotype of FRI (FRIGIDA) mutants. suf4 mutants also show reduced H3K4 trimethylation at FLC (FLOWERING LOCUS C), a floral inhibitor. SUF4 may act to specifically recruit a putative hist…
Prupe.4G118800	NS	NS	3.63	NS	2.65	NS	AT4G20090	EMBRYO DEFECTIVE 1025 (EMB1025)	Pentatricopeptide repeat (PPR) superfamily protein;(source:Araport11)
Prupe.4G120100	NS	NS	NS	24.14	NS	NS	AT4G20140	GASSHO1 (GSO1)	Encodes GASSHO1 (GSO1), a putative leucine-rich repeat transmembrane-type receptor kinase. GSO1 and a homolog GSO2 (At5g44700) are required for the formation of a normal epidermal surface during embryogenesis. Necessary for localizing CASPARIAN STRIP DOMAIN PROTEINS (CASPs) - major players of endodermal differentiation - into an uninterrupted, ring-like domain.
Prupe.4G120700	NS	NS	NS	NS	11.7	9.87	AT4G20190		hypothetical protein;(source:Araport11)
Prupe.4G121000	NS	NS	NS	5.12	NS	NS	AT5G44635	MINICHROMOSOME MAINTENANCE 6 (MCM6)	minichromosome maintenance (MCM2/3/5) family protein;(source:Araport11)
Prupe.4G123800	NS	NS	NS	2.49	NS	NS	AT3G12670	EMBRYO DEFECTIVE 2742 (emb2742)	CTP synthase family protein;(source:Araport11)
Prupe.4G124300	NS	NS	3.68	NS	NS	NS	AT2G26790		Pentatricopeptide repeat (PPR) superfamily protein;(source:Araport11)
Prupe.4G125300	NS	NS	20.13	12.6	NS	NS	AT4G16740	TERPENE SYNTHASE 03 (TPS03)	Encodes an (E,E)-alpha-farnesene synthase in the Col ecotype of Arabidopsis. This enzyme can also catalyze the formation of (E)-beta-ocimene as well as trace amounts of myrcene and other related compounds in vitro. The cytosolic localization of the protein may make it favor (E,E)-alpha-farnesene biosynthesis because the precursor of this product, FPP, is primarily cytosolic. Transcript levels for…
Prupe.4G125500	NS	NS	45.17	NS	NS	NS	AT4G16740	TERPENE SYNTHASE 03 (TPS03)	Encodes an (E,E)-alpha-farnesene synthase in the Col ecotype of Arabidopsis. This enzyme can also catalyze the formation of (E)-beta-ocimene as well as trace amounts of myrcene and other related compounds in vitro. The cytosolic localization of the protein may make it favor (E,E)-alpha-farnesene biosynthesis because the precursor of this product, FPP, is primarily cytosolic. Transcript levels for…
Prupe.4G127100	NS	NS	19.21	27.88	NS	NS	AT1G16390	ORGANIC CATION/CARNITINE TRANSPORTER 3 (OCT3)	organic cation/carnitine transporter 3;(source:Araport11)
Prupe.4G127600	NS	NS	2.65	NS	NS	NS	AT1G79360	ORGANIC CATION/CARNITINE TRANSPORTER 2 (OCT2)	organic cation/carnitine transporter 2;(source:Araport11)
Prupe.4G128500	NS	NS	NS	NS	NS	3.32	AT1G79460	GA REQUIRING 2 (GA2)	Encodes for a protein with ent-kaurene synthase B activity which catalyzes the second step in the cyclization of GGPP to ent-kaurene in the gibberellins biosynthetic pathway.
Prupe.4G128900	NS	NS	NS	NS	NS	5.04	None
Prupe.4G129700	NS	NS	16.65	NS	NS	NS	AT3G12750	ZINC TRANSPORTER 1 PRECURSOR (ZIP1)	A member of Zrt- and Irt-related protein (ZIP) family. transcript is induced in response to zinc deficiency in the root.
Prupe.4G130400	NS	NS	NS	NS	2.57	2.22	AT1G16330	CYCLIN B3;1 (CYCB3;1)	core cell cycle genes
Prupe.4G130500	NS	NS	NS	NS	NS	2.17	AT5G53130	CYCLIC NUCLEOTIDE GATED CHANNEL 1 (CNGC1)	member of Cyclic nucleotide gated channel family
Prupe.4G130600	NS	NS	5.66	NS	7.49	NS	AT3G15720		Pectin lyase-like superfamily protein;(source:Araport11)
Prupe.4G130700	NS	NS	NS	NS	4.67	6.49	None
Prupe.4G131000	NS	NS	NS	NS	NS	6.22	AT1G16310		Cation efflux family protein;(source:Araport11)
Prupe.4G133200	NS	NS	NS	8.33	6.32	NS	AT5G56060		ATP-binding protein, putative (DUF2431);(source:Araport11)
Prupe.4G135700	NS	NS	2.25	NS	NS	NS	AT3G12810	PHOTOPERIOD-INDEPENDENT EARLY FLOWERING 1 (PIE1)	Encodes a protein similar to ATP-dependent, chromatin-remodeling proteins of the ISWI and SWI2/SNF2 family. Genetic analyses suggest that this gene is involved in multiple flowering pathways. Mutations in PIE1 results in suppression of FLC-mediated delay of flowering and causes early flowering in noninductive photoperiods independently of FLC. PIE1 is required for expression of FLC in the shoot a…
Prupe.4G137000	NS	NS	22.04	NS	NS	NS	AT3G28960		Transmembrane amino acid transporter family protein;(source:Araport11)
Prupe.4G138400	NS	NS	NS	NS	2.24	2.69	AT1G16540	ABA DEFICIENT 3 (ABA3)	Encodes molybdenum cofactor sulfurase. Involved in Moco biosynthesis. Involved in the conversion of ABA-aldehyde to ABA, the last step of abscisic acid (ABA) biosynthesis. <i>sir</i> loss-of-function mutants are resistant to sirtinol, a modulator of auxin signaling.N terminal domain is similar to bacterial NifS suggesting a common mechanism for sulphur mobilization and transfer. Also involved in …
Prupe.4G139600	NS	NS	2.32	NS	NS	NS	AT3G12940		2-oxoglutarate (2OG) and Fe(II)-dependent oxygenase superfamily protein;(source:Araport11)
Prupe.4G140100	NS	NS	2.55	NS	NS	NS	AT3G06240		F-box family protein;(source:Araport11)
Prupe.4G140600	NS	NS	3.5	NS	NS	NS	AT1G04390		BTB/POZ domain-containing protein;(source:Araport11)
Prupe.4G142400	NS	NS	3.98	NS	NS	NS	AT4G27290		S-locus lectin protein kinase family protein;(source:Araport11)
Prupe.4G144400	NS	NS	NS	NS	4.41	NS	AT1G72250		Di-glucose binding protein with Kinesin motor domain-containing protein;(source:Araport11)
Prupe.4G145100	NS	NS	25.12	NS	NS	NS	AT1G03670		Ankyrin repeat containing protein
Prupe.4G147100	NS	NS	8.73	8.95	NS	6.01	AT1G78380	GLUTATHIONE S-TRANSFERASE TAU 19 (GSTU19)	Encodes a glutathione transferase that is a member of Tau GST gene family. Expression is induced by drought stress, oxidative stress, and high doses of auxin and cytokinin. naming convention according to Wagner et al. (2002) The expression of this gene is upregulated by herbicide safeners such as benoxacor and fenclorim.
Prupe.4G147800	NS	NS	NS	NS	5.36	NS	AT1G17180	GLUTATHIONE S-TRANSFERASE TAU 25 (GSTU25)	Encodes glutathione transferase belonging to the tau class of GSTs. Naming convention according to Wagner et al. (2002). Detoxification of the environmental pollutant 2,4,6-trinitrotoluene. Arabidopsis plant over-expressing At1g17180 were more resistant to TNT, removed more TNT from sterile and soil-based media, and had reduced levels of glutathione when grown in the presence of TNT.
Prupe.4G147900	NS	NS	2.17	NS	NS	NS	AT3G14400	UBIQUITIN-SPECIFIC PROTEASE 25 (UBP25)	Encodes a ubiquitin-specific protease.
Prupe.4G150700	NS	NS	NS	NS	NS	4.58	AT4G12560	CONSTITUTIVE EXPRESSER OF PR GENES 1 (CPR1)	Encodes CPR1 (Constitutive Expresser of PR Genes 1, also known as CPR30), a F-Box protein that functions as a negative regulator of defense response and targets resistance proteins.
Prupe.4G152000	NS	NS	NS	NS	3.21	4.51	AT3G14570	GLUCAN SYNTHASE-LIKE 4 (GSL04)	encodes a protein similar to callose synthase
Prupe.4G155200	NS	NS	60.57	NS	NS	NS	AT1G17860		Kunitz family trypsin and protease inhibitor protein;(source:Araport11)
Prupe.4G156300	NS	NS	NS	NS	2.79	2.85	AT1G78590	NAD(H) KINASE 3 (NADK3)	Encodes a NADH kinase which can synthesize NADPH from NADH; also utilizes NAD+ as substrate although NADH is the preferred substrate.
Prupe.4G160700	NS	NS	9.41	NS	NS	NS	AT5G10830		S-adenosyl-L-methionine-dependent methyltransferases superfamily protein;(source:Araport11)
Prupe.4G163200	NS	NS	NS	NS	10.51	NS	AT1G17250	RECEPTOR LIKE PROTEIN 3 (RLP3)	receptor like protein 3;(source:Araport11)
Prupe.4G163400	NS	NS	NS	NS	3.45	NS	AT1G17250	RECEPTOR LIKE PROTEIN 3 (RLP3)	receptor like protein 3;(source:Araport11)
Prupe.4G167900	NS	NS	NS	NS	NS	2.3	AT1G53280	DJ-1 HOMOLOG B (DJ1B)	Encodes a homolog of animal DJ-1 superfamily protein. In the A. thaliana genome, three genes encoding close homologs of human DJ-1 were identified AT3G14990 (DJ1A), AT1G53280 (DJ1B) and AT4G34020 (DJ1C). Among the three homologs, DJ1C is essential for chloroplast development and viability. It exhibits glyoxalase activity towards glyoxal and methylglyoxal.
Prupe.4G168000	NS	NS	2.09	NS	NS	NS	AT1G16670	COLD-RESPONSIVE PROTEIN KINASE 1 (CRPK1)	Encodes a cold-activated plasma membrane protein cold-responsive protein kinase that phosphorylates 14-3-3 proteins. The phosphorylated 14-3-3 proteins shuttle from the cytosol to the nucleus, where they interact with and destabilize the key cold-responsive C-repeat-binding factor (CBF) proteins, modulate CBF stability and the response to cold stress.
Prupe.4G168700	NS	NS	NS	NS	NS	2.45	AT1G72300	PSY1 RECEPTOR (PSY1R)	Encodes a leucine-rich repeat receptor kinase (LRR-RK) involved in the perception of PSY1. PSY1 is an 18-aa tyrosine-sulfated glycopeptide encoded by AT5G58650 that promotes cellular proliferation and expansion.
Prupe.4G168900	NS	NS	7.42	NS	3.15	3.62	AT1G45616	RECEPTOR LIKE PROTEIN 6 (RLP6)	receptor like protein 6;(source:Araport11)
Prupe.4G171700	NS	NS	NS	NS	29.71	35.19	AT2G29120	GLUTAMATE RECEPTOR 2.7 (GLR2.7)	member of Putative ligand-gated ion channel subunit family
Prupe.4G171900	NS	NS	NS	NS	NS	5.67	AT5G27100	GLUTAMATE RECEPTOR 2.1 (GLR2.1)	member of Putative ligand-gated ion channel subunit family
Prupe.4G178300	NS	NS	NS	NS	4.31	NS	AT5G66980		AP2/B3-like transcriptional factor family protein;(source:Araport11)
Prupe.4G182000	NS	NS	NS	NS	14.06	13.69	AT4G21700		DUF2921 family protein, putative (DUF2921);(source:Araport11)
Prupe.4G185200	NS	NS	NS	NS	2.02	NS	AT3G15430		Regulator of chromosome condensation (RCC1) family protein;(source:Araport11)
Prupe.4G186700	NS	NS	NS	NS	5.39	2.46	AT4G27420	ATP-BINDING CASSETTE G9 (ABCG9)	ABC-2 type transporter family protein;(source:Araport11)
Prupe.4G188800	NS	NS	NS	NS	NS	2.63	None
Prupe.4G190000	NS	NS	NS	NS	3.29	NS	AT4G32010	HSI2-LIKE 1 (HSL1)	HSI2-like 1;(source:Araport11)
Prupe.4G190200	NS	NS	9.89	NS	NS	NS	AT3G06240		F-box family protein;(source:Araport11)
Prupe.4G191400	NS	NS	NS	NS	NS	3.8	AT3G05060		SAR DNA-binding protein, putative, strong similarity to SAR DNA-binding protein-1 (Pisum sativum) GI:3132696; contains Pfam profile PF01798: Putative snoRNA binding domain; encodes NOP58-like protein
Prupe.4G192100	NS	NS	2.18	NS	NS	NS	AT1G11390		Protein kinase superfamily protein;(source:Araport11)
Prupe.4G192300	NS	NS	NS	NS	15.84	7.89	None
Prupe.4G193000	NS	NS	NS	NS	2.04	NS	AT4G24010	CELLULOSE SYNTHASE LIKE G1 (CSLG1)	encodes a protein similar to cellulose synthase
Prupe.4G196000	NS	NS	NS	NS	NS	2.17	AT4G27300		S-locus lectin protein kinase family protein;(source:Araport11)
Prupe.4G196300	NS	NS	2.09	NS	NS	NS	AT5G08440		transmembrane protein;(source:Araport11)
Prupe.4G196400	NS	NS	2.49	NS	NS	4.02	AT4G27300		S-locus lectin protein kinase family protein;(source:Araport11)
Prupe.4G197500	NS	NS	NS	NS	2.14	2.06	AT5G54570	BETA GLUCOSIDASE 41 (BGLU41)	beta glucosidase 41;(source:Araport11)
Prupe.4G203300	NS	NS	20.98	NS	13.42	NS	AT1G03670		Ankyrin repeat containing protein
Prupe.4G203700	NS	NS	NS	NS	NS	2.93	AT3G20620		F-box family protein-like protein;(source:Araport11)
Prupe.4G208400	NS	NS	3.33	NS	NS	NS	AT5G54840	(SGP1)	Monomeric G protein. Expressed in the root quiescent center, flowers, and leaf guard cells and hydathodes.
Prupe.4G208500	NS	NS	NS	NS	NS	2.02	AT1G50910		hypothetical protein;(source:Araport11)
Prupe.4G208900	NS	NS	NS	NS	NS	3.91	AT3G45660		Encodes a member of the NAXT NPF subfamily.
Prupe.4G218000	NS	NS	2.17	NS	2.14	2.17	AT5G55100		SWAP (Suppressor-of-White-APricot)/surp domain-containing protein;(source:Araport11)
Prupe.4G219000	NS	NS	2.06	2.22	NS	NS	AT3G20440	EMBRYO DEFECTIVE 2729 (EMB2729)	Encodes BE1, a putative glycoside hydrolase. Involved in organogenesis and somatic embryogenesis by regulating carbohydrate metabolism. Mutation in BE1 has pleotrophic effect on the whole plant development.
Prupe.4G220300	NS	NS	NS	NS	NS	2.28	None
Prupe.4G223400	NS	NS	NS	NS	NS	2.01	AT4G22310		Uncharacterized protein family (UPF0041);(source:Araport11)
Prupe.4G226500	NS	NS	NS	NS	5.71	NS	None
Prupe.4G226600	NS	NS	NS	NS	2.97	3.2	None
Prupe.4G230400	NS	NS	58.19	NS	NS	NS	AT4G20800	(ATBBE17)	FAD-binding Berberine family protein;(source:Araport11)
Prupe.4G231800	NS	NS	NS	NS	NS	3.82	AT5G55540	TORNADO 1 (TRN1)	Encodes a large plant-specific protein of unknown function, with conserved domains also found in a variety of signaling proteins, In trn mutants, the leaf venation network had a severely reduced complexity: incomplete loops, no tertiary or quaternary veins, and vascular islands. The leaf laminas were asymmetric and narrow because of a severely reduced cell number. TRN1 is required for the mainten…
Prupe.4G232200	NS	NS	NS	NS	NS	10.53	None
Prupe.4G232400	NS	NS	7.95	NS	7.43	3.6	AT3G05660	RECEPTOR LIKE PROTEIN 33 (RLP33)	receptor like protein 33;(source:Araport11)
Prupe.4G233500	NS	NS	4.31	NS	3.32	NS	None
Prupe.4G233600	NS	NS	NS	NS	6.38	NS	AT1G45616	RECEPTOR LIKE PROTEIN 6 (RLP6)	receptor like protein 6;(source:Araport11)
Prupe.4G233700	NS	NS	3.08	NS	2.66	4.48	AT1G50670	OVARIAN TUMOR DOMAIN (OTU)-CONTAINING DUB (DEUBIQUITILATING ENZYME) 2 (OTU2)	OTU-like cysteine protease family protein;(source:Araport11)
Prupe.4G239500	NS	NS	NS	NS	3.83	3.25	AT3G13110	SERINE ACETYLTRANSFERASE 2;2 (SERAT2;2)	Encodes a mitochondrial serine O-acetyltransferase involved in sulfur assimilation and cysteine biosynthesis. Expressed in the vascular system.
Prupe.4G239900	NS	NS	3.23	3.35	2.84	NS	AT1G55915		zinc ion binding protein;(source:Araport11)
Prupe.4G240100	NS	NS	4.58	NS	4.08	5.66	None
Prupe.4G243100	NS	NS	NS	4.49	NS	NS	None
Prupe.4G243300	NS	NS	2.53	NS	2.75	2.62	AT5G55700	BETA-AMYLASE 4 (BAM4)	In vitro assay indicates no beta-amylase activity of BAM4. However mutation in BAM4 impairs starch breakdown. BAM4 may play a regulatory role.
Prupe.4G245500	NS	NS	9.9	NS	6.46	NS	None
Prupe.4G250900	NS	NS	NS	NS	3.84	4.69	None
Prupe.4G251700	NS	NS	NS	NS	4.54	5.36	AT1G75280		isoflavone reductase, putative, identical to SP:P52577 Isoflavone reductase homolog P3 (EC 1.3.1.-) {Arabidopsis thaliana}; contains Pfam profile PF02716: isoflavone reductase. Involved in response to oxidative stress. The mRNA is cell-to-cell mobile.
Prupe.4G254600	NS	NS	2.4	NS	NS	NS	AT3G21090	ATP-BINDING CASSETTE G15 (ABCG15)	ABC-2 type transporter family protein;(source:Araport11)
Prupe.4G255600	NS	NS	12.58	NS	7.73	NS	AT4G16260		Encodes a putative beta-1,3-endoglucanase that interacts with the 30C02 cyst nematode effector. May play a role in host defense.
Prupe.4G256600	NS	NS	39.85	NS	NS	NS	AT5G61310		Cytochrome c oxidase subunit Vc family protein;(source:Araport11)
Prupe.4G256900	NS	NS	NS	3.05	3.17	3.93	AT3G20060	UBIQUITIN-CONJUGATING ENZYME19 (UBC19)	Encodes one of two ubiquitin-conjugating enzymes belonging to the E2-C gene family (the other being UBC19). Transcript is always found in dividing cells, but also in other non-dividing cells. Protein is localized to the cytoplasm as well as to the nucleus.
Prupe.4G257000	NS	NS	2.78	NS	3.28	3.41	AT3G20070	TITAN9 (TTN9)	Encodes a plant-specific protein of unknown function. Mutant embryos contain at most four small cells. The endosperm nucleoli are enlarged. Gene is expressed in siliques based on EST information.
Prupe.4G263700	NS	NS	5.36	NS	NS	2.75	AT5G53130	CYCLIC NUCLEOTIDE GATED CHANNEL 1 (CNGC1)	member of Cyclic nucleotide gated channel family
Prupe.4G264400	NS	NS	21.05	NS	NS	NS	AT1G52800		2-oxoglutarate (2OG) and Fe(II)-dependent oxygenase superfamily protein;(source:Araport11)
Prupe.4G268100	NS	NS	15.52	16.3	17.99	15.02	AT4G08850	MDIS1-INTERACTING RECEPTOR LIKE KINASE2 (MIK2)	MIK1 encodes a receptor kinase that forms a complex with MDIS1/MIK2 and binds LURE1, the female pollen guidance chemi-attractant. MIK1 phosphorylates MDIS1 and is autophosphorylated.
Prupe.4G268900	NS	NS	NS	NS	3.35	2.65	AT5G27740	EMBRYO DEFECTIVE 2775 (EMB2775)	A locus involved in embryogenesis. Mutations in this locus result in embryo lethality.
Prupe.4G269600	NS	NS	NS	6.81	NS	NS	AT2G26760	CYCLIN B1;4 (CYCB1;4)	Cyclin B1;(source:Araport11)
Prupe.4G271000	NS	NS	NS	NS	NS	2.64	AT2G13680	CALLOSE SYNTHASE 5 (CALS5)	Responsible for the synthesis of callose deposited at the primary cell wall of meiocytes, tetrads and microspores. Required for exine formation during microgametogenesis and for pollen viability. Highest expression in meiocytes, tetrads, microspores and mature pollen.
Prupe.4G271400	NS	NS	5.71	4.74	5.17	NS	AT1G10930	(RECQ4A)	DNA helicase involved in the maintenance of genome stability by modulation of the DNA damage response and suppression of homologous recombination.
Prupe.4G273600	NS	NS	NS	NS	2.07	NS	AT5G63960		DNA polymerase delta subunit 1;(source:Araport11)
Prupe.4G279000	NS	NS	NS	NS	5.44	NS	AT1G45616	RECEPTOR LIKE PROTEIN 6 (RLP6)	receptor like protein 6;(source:Araport11)
Prupe.4G279400	NS	NS	NS	NS	6.63	7.29	None
Prupe.4G283700	NS	NS	24.69	NS	4.75	NS	AT1G35710		kinase family with leucine-rich repeat domain-containing protein;(source:Araport11)
Prupe.4G283900	NS	NS	NS	NS	6.41	6.01	AT2G38290	AMMONIUM TRANSPORTER 2 (AMT2)	encodes a high-affinity ammonium transporter, which is expressed in shoot and root. Expression in root and shoot is under nitrogen and carbon dioxide regulation, respectively.
Prupe.4G284800	NS	NS	NS	NS	NS	2.62	AT3G14470		NB-ARC domain-containing disease resistance protein;(source:Araport11)
Prupe.4G285500	NS	NS	5.17	NS	NS	3.44	AT3G14470		NB-ARC domain-containing disease resistance protein;(source:Araport11)
Prupe.4G285600	NS	NS	NS	NS	NS	2.01	AT5G63710		Leucine-rich repeat protein kinase family protein;(source:Araport11)
Prupe.4G285700	NS	NS	2.28	NS	NS	NS	AT1G34320	PSK SIMULATOR 1 (PSI1)	Ikzf5 (DUF668);(source:Araport11)
Prupe.4G286000	NS	NS	NS	NS	NS	3.05	AT3G14470		NB-ARC domain-containing disease resistance protein;(source:Araport11)
Prupe.4G286200	NS	NS	NS	NS	5.16	5.26	None
Prupe.4G287400	NS	NS	NS	15.91	NS	NS	AT1G11510		DNA-binding storekeeper protein-related transcriptional regulator;(source:Araport11)
Prupe.4G288000	NS	NS	2.16	NS	NS	NS	AT5G49890	CHLORIDE CHANNEL C (CLC-C)	member of Anion channel protein family
Prupe.4G288700	NS	NS	22.24	NS	NS	NS	None
Prupe.4G289400	NS	NS	4.22	NS	NS	5.29	None
Prupe.5G002900	NS	NS	5.85	9.75	8.88	13.81	AT2G33560	BUB1-RELATED (BUB1: BUDDING UNINHIBITED BY BENZYMIDAZOL 1) (BUBR1)	Encodes BUBR1. May have the spindle assembly checkpoint protein functions conserved from yeast to humans.
Prupe.5G004600	NS	NS	24.21	NS	NS	NS	AT1G76500	AT-HOOK MOTIF NUCLEAR-LOCALIZED PROTEIN 29 (AHL29)	Encodes an AT hook domain containing protein. Identified in a screen of activation tagged lines that suppress the long-hypocotyl phenotype of a weak phyB allele. Affects cell elongation in the hypocotyl and leaves.Acts redundantly with ESC to modulate hypocotyl growth inhibition in response to light
Prupe.5G006600	NS	NS	2.64	NS	3.88	3.49	AT1G76340	GOLGI NUCLEOTIDE SUGAR TRANSPORTER 3 (GONST3)	Encodes a nucleotide-sugar transporter.
Prupe.5G007300	NS	NS	NS	NS	6.45	6.33	None
Prupe.5G010400	NS	NS	4.52	NS	2.58	2.2	AT4G37420		glycosyltransferase family protein (DUF23);(source:Araport11)
Prupe.5G011700	NS	NS	NS	NS	NS	24.87	AT2G20142		Toll-Interleukin-Resistance (TIR) domain family protein;(source:Araport11)
Prupe.5G011800	NS	NS	NS	NS	3.81	4.21	AT2G20142		Toll-Interleukin-Resistance (TIR) domain family protein;(source:Araport11)
Prupe.5G012400	NS	NS	NS	NS	NS	3.46	AT2G20142		Toll-Interleukin-Resistance (TIR) domain family protein;(source:Araport11)
Prupe.5G014800	NS	NS	2.97	NS	NS	NS	AT1G31600	TRNA METHYLTRANSFERASE 9 (TRM9)	RNA-binding (RRM/RBD/RNP motifs) family protein;(source:Araport11)
Prupe.5G015100	NS	NS	NS	7.65	NS	NS	AT4G00990	JMJC DOMAIN-CONTAINING PROTEIN 27 (JMJ27)	jJumonji-domain-containing H3K9 histone demethylase. Loss of function mutants are susceptible to bacterial infection and early flowering.
Prupe.5G016100	NS	NS	NS	NS	5.17	NS	AT1G31490		HXXXD-type acyl-transferase family protein;(source:Araport11)
Prupe.5G019200	NS	NS	2.61	NS	NS	NS	AT1G31810	FORMIN HOMOLOGY 14 (AFH14)	Encodes the Type II Arabidopsis formin14. Interacts with microtubules and microfilaments to regulate cell division.
Prupe.5G021400	NS	NS	NS	NS	2.32	2.8	AT3G13960	GROWTH-REGULATING FACTOR 5 (GRF5)	Growth regulating factor encoding transcription activator. One of the nine members of a GRF gene family, containing nuclear targeting domain. Involved in leaf development and expressed in root, shoot and flower.
Prupe.5G024400	NS	NS	NS	NS	NS	2.59	AT1G32090		early-responsive to dehydration stress protein (ERD4);(source:Araport11)
Prupe.5G025400	NS	NS	4.84	NS	NS	NS	AT3G07040	RESISTANCE TO P. SYRINGAE PV MACULICOLA 1 (RPM1)	Contains an N-terminal tripartite nucleotide binding site and a C-terminal tandem array of leucine-rich repeats. Confers resistance to Pseudomonas syringae strains that carry the avirulence genes avrB and avrRpm1.
Prupe.5G026900	NS	NS	NS	NS	12.03	17.54	AT3G42170	DAYSLEEPER (DAYSLEEPER)	transposase-like gene with conserved domains from the family of hAT transposases that includes hobo from Drosophila melanogaster, Activator (Ac) from maize, and Tam3 from snapdragon but lacks several amino acids known to be essential for Ac transposition5. The DAYSLEEPER gene lacks 8 bp duplications and TIRs (a common feature of transcriptionally silent hAT transposases), however, DAYSLEEPER expr…
Prupe.5G027400	NS	NS	3.03	NS	NS	3.44	AT1G32190		alpha/beta-Hydrolases superfamily protein;(source:Araport11)
Prupe.5G027500	NS	NS	NS	NS	2.92	3.04	AT3G03050	CELLULOSE SYNTHASE-LIKE D3 (CSLD3)	encodes a cellulose synthase like protein. mutations initiate root hairs that rupture at their tip soon after initiation. is required for the synthesis of a noncellulosic wall polysaccharide.
Prupe.5G027700	NS	NS	NS	6.28	NS	NS	AT3G03050	CELLULOSE SYNTHASE-LIKE D3 (CSLD3)	encodes a cellulose synthase like protein. mutations initiate root hairs that rupture at their tip soon after initiation. is required for the synthesis of a noncellulosic wall polysaccharide.
Prupe.5G029000	NS	NS	2.69	NS	NS	NS	AT5G46880	HOMEOBOX-7 (HB-7)	homeobox-7;(source:Araport11)
Prupe.5G030200	NS	NS	2.29	NS	2.15	NS	AT4G16710		glycosyltransferase family protein 28;(source:Araport11)
Prupe.5G034100	NS	NS	NS	NS	3.73	3.28	AT5G46700	TORNADO 2 (TRN2)	Encodes a transmembrane protein of the tetraspanin (TET) family, one of 17 members found in Arabidopsis. Double mutant analysis showed that TRN1 and TRN2 act in the same pathway. Required for the maintenance of both the radial pattern of tissue differentiation in the root and for the subsequent circumferential pattern within the epidermis.
Prupe.5G034200	NS	NS	2.51	NS	2.45	NS	AT3G58590		Pentatricopeptide repeat (PPR) superfamily protein;(source:Araport11)
Prupe.5G035600	NS	NS	NS	NS	NS	6.97	None
Prupe.5G037600	NS	NS	2.3	NS	NS	2.25	AT3G16840		P-loop containing nucleoside triphosphate hydrolases superfamily protein;(source:Araport11)
Prupe.5G040400	NS	NS	NS	NS	3.27	6.18	AT4G17980	NAC DOMAIN CONTAINING PROTEIN 71 (NAC071)	Encodes ANAC071, a transcription factor involved in cell proliferation in incised inflorescence stems.
Prupe.5G042300	NS	NS	NS	NS	5.9	2.95	AT1G32450	NRT1/ PTR FAMILY 7.3 (NPF7.3)	Transmembrane nitrate transporter. Involved in xylem transport of nitrate from root to shoot. Induced in response to high and low concentrations of nitrate. Not involved in nitrate uptake. Expressed in root pericycle cells. Also functions as a proton-coupled H+/K+ antiporter for K+ loading into the xylem.
Prupe.5G042500	NS	NS	2.33	NS	2.3	NS	AT1G32440	PLASTIDIAL PYRUVATE KINASE 3 (PKp3)	encodes a chloroplast pyruvate kinase beta subunit. The enzyme is less active than the other chloroplast pyruvate kinase beta subunit encoded by AT5G52920. Involved in seed oil biosynthesis. Can partially complement the AT5G52920 mutant.
Prupe.5G045500	NS	NS	NS	NS	2.58	NS	AT1G48320	DHNA-COA THIOESTERASE 1 (DHNAT1)	Encodes one of the two functional DHNA-CoA (1,4-dihydroxy-2-naphthoyl-CoA) thioesterases found in Arabidopsis.
Prupe.5G048000	NS	NS	12.02	NS	NS	NS	AT4G18210	PURINE PERMEASE 10 (PUP10)	Member of a family of proteins related to PUP1, a purine transporter. May be involved in the transport of purine and purine derivatives such as cytokinins, across the plasma membrane. The mRNA is cell-to-cell mobile.
Prupe.5G049900	NS	NS	NS	NS	2.89	3.95	AT4G02120		CTP synthase family protein;(source:Araport11)
Prupe.5G053500	NS	NS	NS	NS	NS	2.08	AT1G67080	ABSCISIC ACID (ABA)-DEFICIENT 4 (ABA4)	Encodes a protein involved in the photoprotection of PSII. An aba4-1 mutant completely lacks neoxanthin,a component of the chromophore of the peripheral antenna system in PSII. ABA4 is required for neoxanthin biosynthesis, an intermediary step in abscisic acid biosynthesis, but no catalytic activity has been detected for the ABA4 protein.
Prupe.5G053700	NS	NS	NS	NS	12.07	NS	None
Prupe.5G053900	NS	NS	2.3	NS	3.01	2.73	None
Prupe.5G055400	NS	NS	2.44	NS	NS	NS	AT4G17610		tRNA/rRNA methyltransferase (SpoU) family protein;(source:Araport11)
Prupe.5G057700	NS	NS	2.02	NS	NS	2.35	AT4G10720		Ankyrin repeat family protein;(source:Araport11)
Prupe.5G057900	NS	NS	NS	NS	3.04	NS	AT4G17030	EXPANSIN-LIKE B1 (EXLB1)	Encodes EXLB1 (expansin-like B1), a member of the expansin family.
Prupe.5G058600	NS	NS	NS	14.63	NS	NS	AT4G16970		Protein kinase superfamily protein;(source:Araport11)
Prupe.5G059000	NS	NS	NS	NS	6.45	NS	AT4G17550	GLYCEROL-3-PHOSPHATE PERMEASE 4 (G3Pp4)	Encodes a member of the phosphate starvation-induced glycerol-3-phosphate permease gene family: AT3G47420(G3Pp1), AT4G25220(G3Pp2), AT1G30560(G3Pp3), AT4G17550(G3Pp4) and AT2G13100(G3Pp5).
Prupe.5G059400	NS	NS	NS	NS	NS	8.58	AT5G07480	KAR-UP OXIDOREDUCTASE 1 (KUOX1)	KAR-UP oxidoreductase 1;(source:Araport11)
Prupe.5G059500	NS	NS	NS	NS	NS	2.9	AT3G47370		Ribosomal protein S10p/S20e family protein;(source:Araport11)
Prupe.5G063700	NS	NS	NS	NS	NS	2.36	AT4G02570	CULLIN 1 (CUL1)	Encodes a cullin that is a component of SCF ubiquitin ligase complexes involved in mediating responses to auxin and jasmonic acid. Homozygous auxin-resistant mutants arrest growth soon after germination, lacking a root and hypocotyl. Heterozygotes display a variety of phenotypes consistent with impaired auxin response.
Prupe.5G064200	NS	NS	3.88	NS	5.38	4.2	None
Prupe.5G066100	NS	NS	NS	NS	2.11	NS	AT4G17380	MUTS-LIKE PROTEIN 4 (MSH4)	Encodes the Arabidopsis homolog of MSH4, a meiosis-specific member of the MutS-homolog family of genes. It is expressed only in floral tissues and only during early meiotic prophase I, preceding the synapsis of homologous chromosomes. It is involved in the early steps of recombination.
Prupe.5G067500	NS	NS	2.4	NS	NS	NS	AT4G17350		auxin canalization protein (DUF828);(source:Araport11)
Prupe.5G069500	NS	NS	2.6	NS	3.83	3.48	None
Prupe.5G071400	NS	NS	NS	NS	2.1	2.23	AT3G02065		P-loop containing nucleoside triphosphate hydrolases superfamily protein;(source:Araport11)
Prupe.5G071900	NS	NS	2.86	NS	NS	NS	AT5G47580	ALTERED SEED GERMINATION 7 (ASG7)	transmembrane protein;(source:Araport11)
Prupe.5G074700	NS	NS	2.67	NS	NS	NS	AT5G36930		Disease resistance protein (TIR-NBS-LRR class) family;(source:Araport11)
Prupe.5G075300	NS	NS	2.66	2.57	3.15	2.46	AT4G22600	INAPERTURATE POLLEN1 (INP1)	Encodes a protein involved in involved in the formation of the pollen surface apertures. It acts late in aperture formation by excluding specific membrane domains from exine deposition.
Prupe.5G078400	NS	NS	4.68	NS	10.64	19.47	AT4G12300	"CYTOCHROME P450, FAMILY 706, SUBFAMILY A, POLYPEPTIDE 4" (CYP706A4)	member of CYP706A
Prupe.5G080300	NS	NS	2.1	NS	NS	NS	AT1G12370	PHOTOLYASE 1 (PHR1)	encodes an amino acid sequence with significant homology to the recently characterized type II photolyases. The uvr2-1 mutant is unable to remove CPDs in vivo, and plant extracts lack detectable photolyase activity , is sensitive to UV-B and is an allele
Prupe.5G080600	NS	NS	2.99	NS	2.58	2.47	AT4G22760		Tetratricopeptide repeat (TPR)-like superfamily protein;(source:Araport11)
Prupe.5G081900	NS	NS	2.63	NS	NS	NS	AT4G12560	CONSTITUTIVE EXPRESSER OF PR GENES 1 (CPR1)	Encodes CPR1 (Constitutive Expresser of PR Genes 1, also known as CPR30), a F-Box protein that functions as a negative regulator of defense response and targets resistance proteins.
Prupe.5G089300	NS	NS	2.53	NS	NS	NS	AT1G63020	NUCLEAR RNA POLYMERASE D1A (NRPD1A)	Encodes one of two alternative largest subunits of a putative plant-specific RNA polymerase IV (aka RNA polymerase D). Required for posttranscriptional gene silencing.
Prupe.5G091700	NS	NS	NS	6.16	NS	NS	AT1G63100		GRAS family transcription factor;(source:Araport11)
Prupe.5G094000	NS	NS	18.48	NS	NS	NS	AT4G11650	OSMOTIN 34 (OSM34)	osmotin-like protein
Prupe.5G110600	NS	NS	NS	NS	3.26	NS	AT3G18440	ALUMINUM-ACTIVATED MALATE TRANSPORTER 9 (ALMT9)	Belongs to the aluminum-activated malate transporter family. Encodes a vacuolar malate channel. Expressed in all parts of plants. Almost exclusively expressed in mesophyll cells of leaves. The mRNA is cell-to-cell mobile.
Prupe.5G111300	NS	NS	9.04	NS	NS	NS	AT1G64160	DIRIGENT PROTEIN 5 (DIR5)	Encodes a dirigent protein involved in the synthesis of (-)pinoresinol. Dirigent proteins impart stereoselectivity on the phenoxy radical coupling reaction yielding optically active lignans from two molecules of coniferyl alcohol.
Prupe.5G111700	NS	NS	NS	NS	2.18	NS	AT5G41610	CATION/H+ EXCHANGER 18 (CHX18)	member of Putative Na+/H+ antiporter family
Prupe.5G112700	NS	NS	NS	NS	4.82	5.96	AT3G59140	ATP-BINDING CASSETTE C10 (ABCC10)	member of MRP subfamily
Prupe.5G115300	NS	NS	2.19	NS	NS	NS	AT5G41790	COP1-INTERACTIVE PROTEIN 1 (CIP1)	encodes a protein that physically interacts specifically with the putative coiled-coil region of COP1 in vitro. In hypocotyl and cotyledon protoplasts, it is associated to the cytoskeleton, but not in the root. expression is not regulated by light. The mRNA is cell-to-cell mobile.
Prupe.5G117000	NS	NS	2.36	NS	2.29	NS	AT4G11070	(WRKY41)	member of WRKY Transcription Factor; Group III
Prupe.5G120000	NS	NS	6.34	NS	NS	NS	AT5G53110		RING/U-box superfamily protein;(source:Araport11)
Prupe.5G120300	NS	NS	9.05	NS	5.02	3.1	AT4G23880		hypothetical protein;(source:Araport11)
Prupe.5G120800	NS	NS	NS	NS	2.1	2.09	AT4G10970		ribosome maturation factor;(source:Araport11)
Prupe.5G121000	NS	NS	2.01	NS	NS	NS	AT1G64430		Pentatricopeptide repeat (PPR) superfamily protein;(source:Araport11)
Prupe.5G126700	NS	NS	2.43	NS	NS	NS	AT5G24320		Transducin/WD40 repeat-like superfamily protein;(source:Araport11)
Prupe.5G127900	NS	NS	2.91	NS	2.48	2.93	AT5G66900		Disease resistance protein (CC-NBS-LRR class) family;(source:Araport11)
Prupe.5G131700	NS	NS	45.27	44.44	12.05	14.01	AT1G01110	IQ-DOMAIN 18 (IQD18)	IQ-domain 18;(source:Araport11)
Prupe.5G134400	NS	NS	30.97	NS	NS	NS	AT5G54160	O-METHYLTRANSFERASE 1 (OMT1)	A caffeic acid/5-hydroxyferulic acid O-methyltransferase. Interacts with 14-4-3 proteins in yeast 2 hybrid assay. AtOMT1 (At5g54160) encodes a flavonol 3?-O-methyltransferase that is highly active towards quercetin and myricetin. The substrate specificity identifies the enzyme as flavonol 3?-methyltransferase which replaces the former annotation of the gene to encode a caffeic acid/5-hydroxyferul…
Prupe.5G135200	NS	NS	NS	NS	4.98	2.77	AT2G18196		Heavy metal transport/detoxification superfamily protein;(source:Araport11)
Prupe.5G139300	NS	NS	NS	5.6	NS	NS	None
Prupe.5G140900	NS	NS	NS	6.7	NS	NS	AT1G57820	VARIANT IN METHYLATION 1 (VIM1)	Encodes a 645-amino acid methylcytosine-binding protein with a PHD domain, two RING finger domains, and an SRA domain that is involved in centromere heterochromatinization. This protein functions as an E3 ubiquitin ligase in vitro. The protein has been shown to bind to methylated cytosines of CG, CNG and CNN motifs via its SRA domain but has a preference for the former. It plays a role in the est…
Prupe.5G141200	NS	NS	8.77	NS	NS	NS	AT5G07310	ETHYLENE RESPONSE FACTOR 115 (ERF115)	encodes a member of the ERF (ethylene response factor) subfamily B-4 of ERF/AP2 transcription factor family. The protein contains one AP2 domain. There are 7 members in this subfamily.
Prupe.5G141300	NS	NS	7.98	NS	NS	NS	AT5G61890		encodes a member of the ERF (ethylene response factor) subfamily B-4 of ERF/AP2 transcription factor family. The protein contains one AP2 domain. There are 7 members in this subfamily.
Prupe.5G141900	NS	NS	NS	NS	15.5	7.13	AT5G61910		DCD (Development and Cell Death) domain protein;(source:Araport11)
Prupe.5G142100	NS	NS	2.31	NS	NS	NS	AT5G50970		transducin family protein / WD-40 repeat family protein;(source:Araport11)
Prupe.5G145600	NS	NS	NS	NS	NS	2.73	AT3G48770		ATP/DNA binding protein;(source:Araport11)
Prupe.5G148700	NS	NS	4.75	NS	NS	NS	AT5G13080	WRKY DNA-BINDING PROTEIN 75 (WRKY75)	WRKY75 is one of several transcription factors induced during Pi deprivation. It is nuclear localized and regulated differentially during Pi starvation. RNAi mediated suppression of WRKY75 made the plants more susceptible to Pi stress as indicated by the higher accumulation of anthocyanin during Pi starvation.
Prupe.5G150700	NS	NS	2.63	NS	2.97	3.02	AT4G24900	TITAN-LIKE (TTL)	Encodes a nuclear C2H2 domain-containing protein involved in embryo and endosperm development.
Prupe.5G154800	NS	NS	2.19	NS	NS	NS	AT5G63320	NUCLEAR PROTEIN X1 (NPX1)	Encodes NPX1 (Nuclear Protein X1), a nuclear factor regulating abscisic acid responses.
Prupe.5G155900	NS	NS	8.01	7.41	NS	NS	AT5G07900		Mitochondrial transcription termination factor family protein;(source:Araport11)
Prupe.5G158700	NS	NS	3.89	NS	NS	NS	AT5G63260		Zinc finger C-x8-C-x5-C-x3-H type family protein;(source:Araport11)
Prupe.5G158800	NS	NS	3.26	NS	NS	NS	AT5G63260		Zinc finger C-x8-C-x5-C-x3-H type family protein;(source:Araport11)
Prupe.5G160500	NS	NS	NS	15.39	NS	NS	AT4G24790		AAA-type ATPase family protein;(source:Araport11)
Prupe.5G161900	NS	NS	NS	NS	10.4	6.56	AT5G53130	CYCLIC NUCLEOTIDE GATED CHANNEL 1 (CNGC1)	member of Cyclic nucleotide gated channel family
Prupe.5G166400	NS	NS	NS	NS	2.16	NS	AT5G50160	FERRIC REDUCTION OXIDASE 8 (FRO8)	Encodes a ferric chelate reductase that is expressed in shoots and flowers.
Prupe.5G171800	NS	NS	2.03	NS	NS	NS	AT3G48195		Phox (PX) domain-containing protein;(source:Araport11)
Prupe.5G172600	NS	NS	NS	NS	2.8	2.56	AT3G62270	REQUIRES HIGH BORON 2 (BOR2)	BOR2 is involved in efficient borate crosslinking of rhamnogalacturonan II in cell walls under boron limitation.
Prupe.5G172800	NS	NS	NS	NS	NS	2	AT4G32180	PANTOTHENATE KINASE 2 (PANK2)	Encodes a protein with pantothenate kinase activity.
Prupe.5G173500	NS	NS	4.92	NS	NS	NS	None
Prupe.5G176400	NS	NS	5.79	NS	NS	NS	AT1G23870	TREHALOSE-PHOSPHATASE/SYNTHASE 9 (TPS9)	Encodes an enzyme putatively involved in trehalose biosynthesis. The protein has a trehalose synthase (TPS)-like domain that may or may not be active as well as a trehalose phosphatase (TPP)-like domain. The mRNA is cell-to-cell mobile.
Prupe.5G178500	NS	NS	2.01	NS	NS	NS	AT1G27520	MANNOSIDASE 5 (MNS5)	Glycosyl hydrolase family 47 protein;(source:Araport11)
Prupe.5G179300	NS	NS	NS	NS	NS	13.67	AT5G13690	CYCLOPS 1 (CYL1)	Encodes an enzyme that is predicted to act as an alpha-N-acetylglucosaminidase (NAGLU). An naglu mutant arrests early in seed development but does not appear to have male or female gametophytic defects. Transcript levels for this gene are increased during reproductive development.
Prupe.5G185200	NS	NS	NS	NS	NS	2.04	AT5G62680	NRT1/ PTR FAMILY 2.11 (NPF2.11)	Encodes a high-affinity, proton-dependent glucosinolate-specific transporter that is crucial for the transport of both methionine- and tryptophan-derived glucosinolates to seeds.
Prupe.5G186200	NS	NS	2.38	NS	2.12	2.6	AT5G43400		plant/protein;(source:Araport11)
Prupe.5G188900	NS	NS	NS	NS	NS	8.07	None
Prupe.5G194800	NS	NS	NS	NS	NS	3.01	AT5G39670		Calcium-binding EF-hand family protein;(source:Araport11)
Prupe.5G196600	NS	NS	NS	NS	22.6	NS	None
Prupe.5G196800	NS	NS	NS	NS	NS	2.33	None
Prupe.5G197900	NS	NS	NS	NS	2.84	NS	AT5G61380	TIMING OF CAB EXPRESSION 1 (TOC1)	Pseudo response regulator involved in the generation of circadian rhythms. TOC1 appears to shorten the period of circumnutation speed. TOC1 contributes to the plant fitness (carbon fixation, biomass) by influencing the circadian clock period. PRR3 may increase the stability of TOC1 by preventing interactions between TOC1 and the F-box protein ZTL. Expression of TOC1 is correlated with rhythmic ch…
Prupe.5G198700	NS	NS	NS	NS	2	NS	AT1G18660		zinc finger (C3HC4-type RING finger) family protein;(source:Araport11)
Prupe.5G200300	NS	NS	12.16	16.39	NS	3.48	AT5G07810		SNF2 domain-containing protein / helicase domain-containing protein / HNH endonuclease domain-containing protein;(source:Araport11)
Prupe.5G200400	NS	NS	2.12	NS	NS	NS	None
Prupe.5G203300	NS	NS	NS	NS	2.05	NS	AT3G02100		UDP-Glycosyltransferase superfamily protein;(source:Araport11)
Prupe.5G206600	NS	NS	2.1	NS	NS	NS	AT4G26190		Haloacid dehalogenase-like hydrolase (HAD) superfamily protein;(source:Araport11)
Prupe.5G206700	NS	NS	2.59	NS	NS	NS	AT3G26850		histone-lysine N-methyltransferase;(source:Araport11)
Prupe.5G208300	NS	NS	NS	NS	NS	3.3	AT1G69170	SQUAMOSA PROMOTER BINDING PROTEIN (SBP)-DOMAIN TRANSCRIPTION FACTOR 6 (SPL6)	Encodes SPL6. Required for the resistance mediated by the TIR-NB-LRR RPS4 against Pseudomonas syringae carrying the avrRps4 effector. Transcriptome analysis indicates that SPL6 positively regulates a subset of defense genes.
Prupe.5G209300	NS	NS	3.74	NS	NS	5.88	AT5G08110		UBQ, helicase-c and DEAD-like helicase domain-containing protein;(source:Araport11)
Prupe.5G209800	NS	NS	2.81	NS	4.25	5.6	AT5G08110		UBQ, helicase-c and DEAD-like helicase domain-containing protein;(source:Araport11)
Prupe.5G211000	NS	NS	NS	9.56	NS	NS	AT3G42660	ENHANCER OF LHP1 (EOL1)	Ctf4 related nuclear protein. Interacts with LHP1-PRC2 to maintain H3K27 methylation in rapidly dividing cells. EOL1 expression is restricted to rapidly dividing cells.
Prupe.5G212300	NS	NS	NS	NS	NS	4.59	None
Prupe.5G213700	NS	NS	3.26	NS	3.79	NS	AT5G02700		F-box/RNI-like superfamily protein;(source:Araport11)
Prupe.5G215200	NS	NS	NS	NS	2.32	2.44	AT1G04170	EUKARYOTIC TRANSLATION INITIATION FACTOR 2 GAMMA SUBUNIT (EIF2 GAMMA)	protein synthesis initiation factor eIF2 gamma The mRNA is cell-to-cell mobile.
Prupe.5G221900	NS	NS	2.24	NS	NS	NS	AT3G18370	(ATSYTF)	C2 domain-containing protein;(source:Araport11)
Prupe.5G222400	NS	NS	17.87	NS	NS	NS	AT1G25340	MYB DOMAIN PROTEIN 116 (MYB116)	putative transcription factor (MYB116)
Prupe.5G223100	NS	NS	NS	3.69	NS	NS	AT3G18290	BRUTUS (BTS)	Encodes BRUTUS (BTS), a putative E3 ligase protein with metal ion binding and DNA binding domains, which negatively regulates the response to iron deficiency. The mRNA is cell-to-cell mobile.
Prupe.5G224100	NS	NS	2.01	NS	NS	NS	AT2G01260		hypothetical protein (DUF789);(source:Araport11)
Prupe.5G225200	NS	NS	2.49	NS	NS	NS	AT1G15060		alpha/beta hydrolase family protein;(source:Araport11)
Prupe.5G230100	NS	NS	2.51	NS	NS	NS	AT3G18100	MYB DOMAIN PROTEIN 4R1 (MYB4R1)	Member of the R2R3 transcription factor gene family.
Prupe.5G231700	NS	NS	NS	NS	NS	3.97	None
Prupe.5G231800	NS	NS	2.03	NS	NS	NS	AT1G73660	SUGAR INSENSITIVE 8 (SIS8)	Encodes a protein with similarity to MAPKKKs. May function as a negative regulator of salt tolerance.
Prupe.5G240800	NS	NS	2.01	NS	NS	NS	AT3G17700	CYCLIC NUCLEOTIDE-BINDING TRANSPORTER 1 (CNBT1)	cyclic nucleotide-binding transporter 1, member of a family of cyclic nucleotide gated channels. The mRNA is cell-to-cell mobile.
Prupe.5G242700	NS	NS	2.4	NS	3.36	2.82	AT3G17660	ARF-GAP DOMAIN 15 (AGD15)	A member of ARF GAP domain (AGD), A thaliana has 15 members, grouped into four classes; AGD15 belongs to the class 4, together with AGD14.
Prupe.5G243000	NS	NS	4.55	NS	4.45	NS	AT4G33170		Tetratricopeptide repeat (TPR)-like superfamily protein;(source:Araport11)
Prupe.5G244000	NS	NS	2.39	NS	2.65	2.9	AT1G48370	YELLOW STRIPE LIKE 8 (YSL8)	Arabidopsis thaliana metal-nicotianamine transporter YSL4
Prupe.5G245700	NS	NS	NS	NS	2.43	2.67	AT1G65700	SM-LIKE 8 (LSM8)	Small nuclear ribonucleoprotein family protein;(source:Araport11)
Prupe.6G000100	NS	NS	2.41	NS	2.02	2.09	AT3G54280	ROOT GROWTH DEFECTIVE 3 (RGD3)	ROOT GROWTH DEFECTIVE 3;(source:Araport11)
Prupe.6G000800	NS	NS	NS	NS	NS	2.58	AT1G55550		P-loop containing nucleoside triphosphate hydrolases superfamily protein;(source:Araport11)
Prupe.6G004900	NS	NS	2.14	NS	NS	2.02	AT3G45100	(SETH2)	encodes Arabidopsis homolog of a conserved protein involved in the first step of the GPI biosynthetic pathway.
Prupe.6G005900	NS	NS	NS	NS	2.85	2.55	AT1G55320	ACYL-ACTIVATING ENZYME 18 (AAE18)	Encodes a protein with similarity to acyl activating enzymes. AAE18 is localized to the peroxisome where it may be involved in metabolism of auxin precursors to active auxins.
Prupe.6G006300	NS	NS	NS	NS	2.78	2.4	AT3G13620	POLYAMINE UPTAKE TRANSPORTER 4 (PUT4)	Encodes POLYAMINE UPTAKE TRANSPORTER 4, an amino acid permease family protein.
Prupe.6G008000	NS	NS	3.76	4.3	NS	NS	AT5G59590	UDP-GLUCOSYL TRANSFERASE 76E2 (UGT76E2)	UDP-glucosyl transferase 76E2;(source:Araport11)
Prupe.6G008100	NS	NS	NS	NS	12.36	12.48	AT1G67500	RECOVERY PROTEIN 3 (REV3)	Encodes the catalytic subunit of DNA polymerase zeta.Mutants are sensitive to UV-B radiation. Gene is involved in damage-tolerance mechanisms through translesion synthesis(TLS).
Prupe.6G008300	NS	NS	2.55	NS	NS	NS	AT5G59590	UDP-GLUCOSYL TRANSFERASE 76E2 (UGT76E2)	UDP-glucosyl transferase 76E2;(source:Araport11)
Prupe.6G008400	NS	NS	2.88	NS	NS	2.31	AT5G59590	UDP-GLUCOSYL TRANSFERASE 76E2 (UGT76E2)	UDP-glucosyl transferase 76E2;(source:Araport11)
Prupe.6G010000	NS	NS	NS	NS	NS	2.24	AT1G11880		transferases, transferring hexosyl groups;(source:Araport11)
Prupe.6G010200	NS	NS	2.61	NS	2.55	NS	AT1G55230		proteinase inhibitor I4, serpin (DUF716);(source:Araport11)
Prupe.6G011600	NS	NS	NS	9.13	NS	NS	AT1G69770	CHROMOMETHYLASE 3 (CMT3)	Encodes a chromomethylase involved in methylating cytosine residues at non-CG sites. Involved in preferentially methylating transposon-related sequences, reducing their mobility. CMT3 interacts with an Arabidopsis homologue of HP1 (heterochromatin protein 1), which in turn interacts with methylated histones. Involved in gene silencing.
Prupe.6G016200	NS	NS	NS	5.65	NS	NS	AT5G65360	HISTONE 3.1 (H3.1)	Histone superfamily protein;(source:Araport11)
Prupe.6G016300	NS	NS	4.82	NS	4.99	NS	AT5G60900	RECEPTOR-LIKE PROTEIN KINASE 1 (RLK1)	Encodes a receptor-like protein kinase.
Prupe.6G016800	NS	NS	NS	NS	17.83	14.55	ATCG00780	RIBOSOMAL PROTEIN L14 (RPL14)	encodes a chloroplast ribosomal protein L14, a constituent of the large subunit of the ribosomal complex
Prupe.6G017000	NS	NS	NS	NS	3.59	NS	AT5G60900	RECEPTOR-LIKE PROTEIN KINASE 1 (RLK1)	Encodes a receptor-like protein kinase.
Prupe.6G017300	NS	NS	3.96	3.69	3.44	NS	AT5G60900	RECEPTOR-LIKE PROTEIN KINASE 1 (RLK1)	Encodes a receptor-like protein kinase.
Prupe.6G017500	NS	NS	NS	NS	6.26	NS	AT5G60900	RECEPTOR-LIKE PROTEIN KINASE 1 (RLK1)	Encodes a receptor-like protein kinase.
Prupe.6G018500	NS	NS	NS	NS	NS	2.07	AT3G20790		NAD(P)-binding Rossmann-fold superfamily protein;(source:Araport11)
Prupe.6G018800	NS	NS	NS	NS	21.94	NS	AT2G44450	BETA GLUCOSIDASE 17 (BGLU17)	beta glucosidase 15;(source:Araport11)
Prupe.6G020500	NS	NS	6.48	NS	6.87	NS	AT5G60900	RECEPTOR-LIKE PROTEIN KINASE 1 (RLK1)	Encodes a receptor-like protein kinase.
Prupe.6G021200	NS	NS	NS	6.61	NS	NS	AT5G06150	(CYC1BAT)	Encodes a cyclin whose expression is reduced in response to high salt.
Prupe.6G021600	NS	NS	NS	NS	NS	2.9	AT5G60900	RECEPTOR-LIKE PROTEIN KINASE 1 (RLK1)	Encodes a receptor-like protein kinase.
Prupe.6G022800	NS	NS	NS	NS	2.47	NS	AT3G20830	UNICORN-LIKE (UCNL)	AGC (cAMP-dependent, cGMP-dependent and protein kinase C) kinase family protein;(source:Araport11)
Prupe.6G025100	NS	NS	NS	NS	2.04	NS	AT1G55850	CELLULOSE SYNTHASE LIKE E1 (CSLE1)	encodes a protein similar to cellulose synthase The mRNA is cell-to-cell mobile.
Prupe.6G026000	NS	NS	NS	NS	4.07	NS	AT4G26590	OLIGOPEPTIDE TRANSPORTER 5 (OPT5)	oligopeptide transporter
Prupe.6G026300	NS	NS	5.73	NS	5.07	NS	AT5G55930	OLIGOPEPTIDE TRANSPORTER 1 (OPT1)	oligopeptide transporter
Prupe.6G028400	NS	NS	2.96	NS	NS	2.31	AT3G13225	FORMIN BINDING PROTEIN 4 (FNBP4)	WW domain-containing protein;(source:Araport11)
Prupe.6G030400	NS	NS	NS	NS	NS	7.87	AT4G05030		Copper transport protein family;(source:Araport11)
Prupe.6G030500	NS	NS	10.33	9.42	3.49	5.36	None
Prupe.6G030800	NS	NS	3.73	NS	3.04	4.27	None
Prupe.6G032400	NS	NS	NS	NS	2.65	3.02	AT1G55740	SEED IMBIBITION 1 (SIP1)	seed imbibition 1;(source:Araport11)
Prupe.6G033100	NS	NS	NS	6.63	NS	NS	AT5G56120		RNA polymerase II elongation factor;(source:Araport11)
Prupe.6G033300	NS	NS	2.42	NS	2.2	2.41	AT5G07630		lipid transporter;(source:Araport11)
Prupe.6G038100	NS	NS	8.57	4.06	6.68	NS	AT5G24910	CYTOCHROME P450, FAMILY 714, SUBFAMILY A, POLYPEPTIDE 1 (CYP714A1)	Member of CYP714A. Encodes one of the two tandemly duplicated gene pair ELA1 (CYP714A1) and ELA2 (CYP714A2), homologs of the rice cytochrome P450 monooxygenase gene EUI1. Double mutation of ELA1 and ELA2 results in increased biomass and enlarged organs.
Prupe.6G038200	NS	NS	9.92	NS	9.74	NS	AT5G24910	CYTOCHROME P450, FAMILY 714, SUBFAMILY A, POLYPEPTIDE 1 (CYP714A1)	Member of CYP714A. Encodes one of the two tandemly duplicated gene pair ELA1 (CYP714A1) and ELA2 (CYP714A2), homologs of the rice cytochrome P450 monooxygenase gene EUI1. Double mutation of ELA1 and ELA2 results in increased biomass and enlarged organs.
Prupe.6G039200	NS	NS	2.02	NS	NS	NS	AT2G30520	ROOT PHOTOTROPISM 2 (RPT2)	light inducible root phototropism 2 encoding a signal transducer of the phototropic response in Arabidopsis
Prupe.6G040800	NS	NS	3.83	NS	NS	NS	AT2G30480		hypothetical protein;(source:Araport11)
Prupe.6G041500	NS	NS	18.01	10.55	NS	NS	AT2G38540	LIPID TRANSFER PROTEIN 1 (LP1)	Non-specific lipid transfer protein. Binds calmodulin in a Ca2+-independent manner. Localized to the cell wall. Specifically expressed in L1 epidermal layer. Predicted to be a member of PR-14 pathogenesis-related protein family with the following members: At2g38540/LTP1, At2g38530/LTP2, At5g59320/LTP3, At5g59310/LTP4, At3g51600/LTP5, At3g08770/LTP6, At2g15050/LTP7, At2g18370/LTP8, At2g15325/LTP9,…
Prupe.6G041600	NS	NS	10.98	NS	NS	NS	AT2G38540	LIPID TRANSFER PROTEIN 1 (LP1)	Non-specific lipid transfer protein. Binds calmodulin in a Ca2+-independent manner. Localized to the cell wall. Specifically expressed in L1 epidermal layer. Predicted to be a member of PR-14 pathogenesis-related protein family with the following members: At2g38540/LTP1, At2g38530/LTP2, At5g59320/LTP3, At5g59310/LTP4, At3g51600/LTP5, At3g08770/LTP6, At2g15050/LTP7, At2g18370/LTP8, At2g15325/LTP9,…
Prupe.6G042300	NS	NS	9.22	NS	4.98	3.94	AT3G10920	MANGANESE SUPEROXIDE DISMUTASE 1 (MSD1)	manganese superoxide dismutase (MSD1)
Prupe.6G042500	NS	NS	2.99	NS	NS	NS	AT3G51620		PAP/OAS1 substrate-binding domain superfamily;(source:Araport11)
Prupe.6G042600	NS	NS	2.53	NS	NS	NS	AT5G58350	WITH NO LYSINE (K) KINASE 4 (WNK4)	Encodes a member of the WNK family (9 members in all) of protein kinases, the structural design of which is clearly distinct from those of other known protein kinases, such as receptor-like kinases and mitogen-activated protein kinases. Its transcription is under the control of circadian rhythms.
Prupe.6G042900	NS	NS	NS	12.34	NS	NS	AT2G45260		myosin-4 protein (DUF641);(source:Araport11)
Prupe.6G045900	NS	NS	2.04	NS	NS	NS	AT5G58410		HEAT/U-box domain-containing protein;(source:Araport11)
Prupe.6G047100	NS	NS	NS	NS	NS	3.78	None
Prupe.6G047200	NS	NS	4.43	3.7	3.98	4	AT5G01710		methyltransferase;(source:Araport11)
Prupe.6G048400	NS	NS	2.03	NS	NS	NS	AT5G58450	TRANSCURVATA 2 (TCU2)	Tetratricopeptide repeat (TPR)-like superfamily protein;(source:Araport11)
Prupe.6G051700	NS	NS	NS	NS	NS	2.09	AT5G58510		Rab3 GTPase-activating protein catalytic protein;(source:Araport11)
Prupe.6G053900	NS	NS	NS	NS	NS	2	AT1G07120		CHUP1-like protein;(source:Araport11)
Prupe.6G054100	NS	NS	3.74	NS	3.48	2.3	AT2G30070	POTASSIUM TRANSPORTER 1 (KT1)	Encodes a high affinity potassium transporter.
Prupe.6G054800	NS	NS	4.49	5.69	NS	NS	AT3G47340	GLUTAMINE-DEPENDENT ASPARAGINE SYNTHASE 1 (ASN1)	encodes a glutamine-dependent asparagine synthetase, the predicted ASN1 peptide contains a purF-type glutamine-binding domain, and is expressed predominantly in shoot tissues, where light has a negative effect on its mRNA accumulation. Expression is induced within 3 hours of dark treatment, in senescing leaves and treatment with exogenous photosynthesis inhibitor. Induction of gene expression was…
Prupe.6G056700	NS	NS	NS	NS	2.26	2.45	AT3G08510	PHOSPHOLIPASE C 2 (PLC2)	Phosphoinositide-specific phospholipase C (PI-PLC), catalyzes hydrolysis of phosphatidylinositol 4,5-bisphosphate into inositol 1,4,5-trisphosphate and diacylglycerol. It is involved in auxin biosynthesis and signaling, modulating development of both male and female gametophytes. It also regulates MAMP-triggered immunity by modulating ROS production.
Prupe.6G057000	NS	NS	2.38	NS	NS	NS	AT1G07220		O-glucosyltransferase rumi-like protein (DUF821);(source:Araport11)
Prupe.6G057700	NS	NS	NS	NS	2.57	NS	AT3G51860	CATION EXCHANGER 3 (CAX3)	cation exchanger 3;(source:Araport11)
Prupe.6G060900	NS	NS	NS	NS	4.22	3.58	AT5G17910		cardiomyopathy-associated protein;(source:Araport11)
Prupe.6G062500	NS	NS	2.72	NS	NS	NS	AT4G00330	CALMODULIN-BINDING RECEPTOR-LIKE CYTOPLASMIC KINASE 2 (CRCK2)	high overall homology to CRCK1
Prupe.6G062900	NS	NS	2.43	NS	2.43	NS	AT3G46960	(SKI2)	The gene encodes a DExD&#8260;H box RNA helicase, involved in the regulation of K+ deprivation stress response.SKI2 encodes the RNA helicase subunit of the SKI complex.
Prupe.6G064000	NS	NS	NS	NS	2.32	NS	AT5G01120		hypothetical protein (DUF674);(source:Araport11)
Prupe.6G064400	NS	NS	NS	NS	12.04	NS	None
Prupe.6G070300	NS	NS	2.08	NS	2.15	2.21	AT2G29210		splicing factor PWI domain-containing protein;(source:Araport11)
Prupe.6G072400	NS	NS	NS	NS	3.03	NS	AT2G29090	"CYTOCHROME P450, FAMILY 707, SUBFAMILY A, POLYPEPTIDE 2" (CYP707A2)	Encodes a protein with ABA 8'-hydroxylase activity, involved in ABA catabolism. Member of the CYP707A gene family. This gene predominantly accumulates in dry seeds and is up-regulated immediately following imbibition. CYP707A2 appears to play a major role in the rapid decrease in ABA levels during early seed imbibition.
Prupe.6G073600	NS	NS	NS	NS	2.3	NS	AT2G29060		GRAS family transcription factor;(source:Araport11)
Prupe.6G074200	NS	NS	NS	NS	2.01	NS	AT5G59420	OSBP(OXYSTEROL BINDING PROTEIN)-RELATED PROTEIN 3C (ORP3C)	OSBP(oxysterol binding protein)-related protein 3C;(source:Araport11)
Prupe.6G083400	NS	NS	3.01	NS	NS	NS	AT5G36930		Disease resistance protein (TIR-NBS-LRR class) family;(source:Araport11)
Prupe.6G084500	NS	NS	NS	NS	8.53	7.38	AT5G59800	METHYL-CPG-BINDING DOMAIN 7 (MBD7)	Encodes a protein containing a methyl-CpG-binding domain that acts as an anti-silencing factor that prevent gene repression and DNA hypermethylation by tethering other anti-silencing factors to methylated DNA, which enables the function of DNA demethylases that in turn limit DNA methylation and prevent transcriptional gene silencing.
Prupe.6G085000	NS	NS	NS	NS	4.6	5.72	AT3G46130	MYB DOMAIN PROTEIN 48 (MYB48)	Encodes a putative transcription factor (MYB48) that functions to regulate flavonol biosynthesis primarily in cotyledons.
Prupe.6G092200	NS	NS	NS	4.6	NS	NS	AT5G60150		hypothetical protein;(source:Araport11)
Prupe.6G093300	NS	NS	NS	NS	3.44	NS	AT3G22470	PENTATRICOPEPTIDE REPEAT 3 (PPR3)	Pentatricopeptide repeat (PPR) superfamily protein;(source:Araport11)
Prupe.6G093900	NS	NS	7.72	NS	13.85	NS	AT1G07900	LOB DOMAIN-CONTAINING PROTEIN 1 (LBD1)	LOB domain-containing protein 1;(source:Araport11)
Prupe.6G094400	NS	NS	8.59	NS	NS	NS	None
Prupe.6G094700	NS	NS	2.62	NS	NS	NS	AT1G07910	RNALIGASE (RNL)	Encodes a tRNA ligase that resembles the yeast Trl1 RNA ligase in structure and function but very different in sequence. Like Trl1, AtRNL consists of two domains, an N-terminal ligase component and a C-terminal 5'-kinase/2',3'-cyclic phosphodiesterase (CPD) component that can function in tRNA splicing in vivo when expressed as separate polypeptides. Requires a 2'-PO4 end for tRNA splicing in vivo.
Prupe.6G096900	NS	NS	16.34	NS	NS	NS	AT1G31860	(AT-IE)	encodes a bifunctional protein that has phosphoribosyl-ATP pyrophosphohydrolase (PRA-PH) and phosphoribosyl-AMP cyclohydrolase (PRA-CH) activities.
Prupe.6G097900	NS	NS	NS	NS	2.48	NS	AT1G61560	MILDEW RESISTANCE LOCUS O 6 (MLO6)	A member of a large family of seven-transmembrane domain proteins specific to plants, homologs of the barley mildew resistance locus o (MLO) protein. The Arabidopsis genome contains 15 genes encoding MLO proteins, with localization in plasma membrane. Phylogenetic analysis revealed four clades of closely-related AtMLO genes. ATMLO6 belongs to the clade IV, with AtMLO2, AtMLO3 and AtMLO12. The gen…
Prupe.6G106500	NS	NS	NS	NS	NS	10.01	AT5G60740	ATP-BINDING CASSETTE G28 (ABCG28)	ABC transporter family protein;(source:Araport11)
Prupe.6G111200	NS	NS	NS	NS	5.22	5.5	AT5G22100		RNA cyclase family protein;(source:Araport11)
Prupe.6G112100	NS	NS	13.48	NS	5.68	NS	AT5G22100		RNA cyclase family protein;(source:Araport11)
Prupe.6G112400	NS	NS	2.39	NS	NS	NS	AT2G28150		UPSTREAM OF FLC protein (DUF966);(source:Araport11)
Prupe.6G118800	NS	NS	2.22	NS	NS	NS	AT2G27830		hypothetical protein;(source:Araport11)
Prupe.6G120400	NS	NS	6.56	NS	4.34	NS	AT5G36110	CYTOCHROME P450, FAMILY 716, SUBFAMILY A, POLYPEPTIDE 1 (CYP716A1)	Encodes a member of the CYP716A subfamily of cytochrome P450 monooxygenases with triterpene oxidizing activity catalyzing C-28 hydroxylation of alpha-amyrin, beta-amyrin, and lupeol, producing uvaol, erythrodiol, and betulin, respectively. Additionally, it shows carboxylation activity for the C-28 position of alpha- and beta-amyrin.
Prupe.6G121100	NS	NS	NS	NS	NS	7.59	AT3G22430		RNA recognition motif XS domain protein;(source:Araport11)
Prupe.6G121500	NS	NS	14.15	4.66	NS	NS	AT2G36380	ATP-BINDING CASSETTE G34 (ABCG34)	pleiotropic drug resistance 6;(source:Araport11)
Prupe.6G121800	NS	NS	8.45	NS	NS	4.06	AT2G36380	ATP-BINDING CASSETTE G34 (ABCG34)	pleiotropic drug resistance 6;(source:Araport11)
Prupe.6G124200	NS	NS	4.17	4.91	NS	3.12	AT1G08260	TILTED 1 (TIL1)	Similar to POL2A, DNA polymerase epsilon catalytic subunit. Essential for Arabidopsis growth. Null homozygotes are embryo lethal, partial loss of function alleles show embryo patterning defects such as root pole displacement. Delayed progression through cell cycle results in embryos with smaller numbers of larger cells.
Prupe.6G124800	NS	NS	3.49	NS	4.11	4.93	AT1G03430	HISTIDINE-CONTAINING PHOSPHOTRANSFER FACTOR 5 (AHP5)	Encodes AHP5, one of the six Arabidopsis thaliana histidine phosphotransfer proteins (AHPs). AHPs function as redundant positive regulators of cytokinin signaling. Members of the AHP gene family include: AT3G21510 (AHP1), AT3G29350 (AHP2), AT5G39340 (AHP3), AT3G16360 (AHP4), AT1G03430 (AHP5) and AT1G80100 (AHP6).
Prupe.6G124900	NS	NS	NS	NS	16.05	NS	AT3G19430		late embryogenesis abundant protein-related / LEA protein-like protein;(source:Araport11)
Prupe.6G125100	NS	NS	NS	NS	12.87	NS	AT3G19430		late embryogenesis abundant protein-related / LEA protein-like protein;(source:Araport11)
Prupe.6G125200	NS	NS	NS	NS	45.93	NS	AT3G19430		late embryogenesis abundant protein-related / LEA protein-like protein;(source:Araport11)
Prupe.6G125600	NS	NS	NS	NS	4.93	NS	AT3G47090		Leucine-rich repeat protein kinase family protein;(source:Araport11)
Prupe.6G127600	NS	NS	NS	NS	14.28	NS	AT5G22470	POLY(ADP-RIBOSE) POLYMERASE 3 (PARP3)	PARP3 is one of three canonical PARPs in Arabidopsis.
Prupe.6G129600	NS	NS	NS	NS	2.76	NS	AT3G52740	BLUE-LIGHT INHIBITOR OF CRYPTOCHROMES 1 (BIC1)	hypothetical protein;(source:Araport11)
Prupe.6G130000	NS	NS	2.5	NS	3.43	2.26	AT3G14470		NB-ARC domain-containing disease resistance protein;(source:Araport11)
Prupe.6G131500	NS	NS	NS	NS	2.12	2.11	AT5G35810		Ankyrin repeat family protein;(source:Araport11)
Prupe.6G131800	NS	NS	NS	NS	2.15	2.21	AT3G54070		LOW protein: ankyrin repeat protein;(source:Araport11)
Prupe.6G133800	NS	NS	2.09	NS	NS	NS	None
Prupe.6G134900	NS	NS	NS	NS	2.71	2.66	AT2G44450	BETA GLUCOSIDASE 17 (BGLU17)	beta glucosidase 15;(source:Araport11)
Prupe.6G137300	NS	NS	3.05	NS	NS	NS	AT2G27310		F-box family protein;(source:Araport11)
Prupe.6G138000	NS	NS	4.07	NS	4.56	2.89	AT1G67000		Protein kinase superfamily protein;(source:Araport11)
Prupe.6G138200	NS	NS	NS	NS	2.9	2.77	AT4G21470	RIBOFLAVIN KINASE/FMN HYDROLASE (FMN/FHY)	Bifunctional enzyme that catalyzes hydrolysis of FMN to riboflavin, and phosphorylation of riboflavin to FMN. The mRNA is cell-to-cell mobile.
Prupe.6G140400	NS	NS	NS	NS	6.84	NS	AT4G23180	CYSTEINE-RICH RLK (RECEPTOR-LIKE PROTEIN KINASE) 10 (CRK10)	Encodes a receptor-like protein kinase. Naming convention from Chen et al 2003 (PMID 14756307) The mRNA is cell-to-cell mobile.
Prupe.6G141300	NS	NS	NS	NS	2.2	NS	AT1G60710	(ATB2)	Encodes ATB2.
Prupe.6G141600	NS	NS	NS	NS	2.22	NS	AT5G38260		Protein kinase superfamily protein;(source:Araport11)
Prupe.6G142100	NS	NS	NS	NS	4.9	3.17	AT5G38280	PR5-LIKE RECEPTOR KINASE (PR5K)	putative receptor serine/threonine kinase PR5K (PR5K) mRNA, PR5-like receptor kinase
Prupe.6G142300	NS	NS	NS	NS	2.34	2.13	AT1G67000		Protein kinase superfamily protein;(source:Araport11)
Prupe.6G143100	NS	NS	NS	NS	2.48	2.19	AT5G53130	CYCLIC NUCLEOTIDE GATED CHANNEL 1 (CNGC1)	member of Cyclic nucleotide gated channel family
Prupe.6G143200	NS	NS	2.94	NS	NS	3.12	AT3G45100	(SETH2)	encodes Arabidopsis homolog of a conserved protein involved in the first step of the GPI biosynthetic pathway.
Prupe.6G149000	NS	NS	NS	4.13	4.56	2.77	AT3G44050		P-loop containing nucleoside triphosphate hydrolases superfamily protein;(source:Araport11)
Prupe.6G150800	NS	NS	NS	NS	NS	3.07	AT5G20950	(BGLC1)	Encodes a beta-glucosidase involved in xyloglucan metabolism.
Prupe.6G150900	NS	NS	2.15	NS	NS	NS	AT2G27150	ABSCISIC ALDEHYDE OXIDASE 3 (AAO3)	Encodes the aldehyde oxidase delta isoform catalyzing the final step in abscisic acid biosynthesis.
Prupe.6G151200	NS	NS	NS	NS	NS	3.96	AT2G48020	ZINC-INDUCED FACILITATOR 2 (ZIF2)	Encodes a zinc transporter ZIF2. Expression of ZIF2 is regulated by alternative splicing.
Prupe.6G152200	NS	NS	14.55	NS	NS	NS	None
Prupe.6G152300	NS	NS	NS	3.86	NS	NS	AT5G17680		disease resistance protein (TIR-NBS-LRR class);(source:Araport11)
Prupe.6G156000	NS	NS	NS	NS	2.4	2.57	AT3G56850	ABA-RESPONSIVE ELEMENT BINDING PROTEIN 3 (AREB3)	Encodes an ABA-responsive element binding protein with a bZIP domain. Located in the nucleus and expressed in the embryo during seed maturation.
Prupe.6G156500	NS	NS	NS	2.54	3.77	2.89	AT1G02850	BETA GLUCOSIDASE 11 (BGLU11)	beta glucosidase 11;(source:Araport11)
Prupe.6G156600	NS	NS	NS	NS	3.89	2.72	AT1G02850	BETA GLUCOSIDASE 11 (BGLU11)	beta glucosidase 11;(source:Araport11)
Prupe.6G157000	NS	NS	NS	NS	NS	240.53	None
Prupe.6G157300	NS	NS	NS	NS	NS	2.36	AT1G19100	DEFECTIVE IN MERISTEM SILENCING 11 (DMS11)	Encodes a member of the conserved Microrchidia (MORC) adenosine triphosphatase (ATPase) family, predicted to catalyze alterations in chromosome superstructure. Required for heterochromatin condensation and gene silencing.
Prupe.6G158400	NS	NS	6.75	NS	34.85	50.79	AT4G21390	(B120)	S-locus lectin protein kinase family protein;(source:Araport11)
Prupe.6G158700	NS	NS	5.35	NS	12.37	12.78	AT1G65790	RECEPTOR KINASE 1 (RK1)	An alternatively spliced gene that encodes a functional transmembrane receptor serine/threonine kinase, alternate form may not have transmembrane domain.
Prupe.6G160100	NS	NS	NS	NS	NS	4.29	AT5G17680		disease resistance protein (TIR-NBS-LRR class);(source:Araport11)
Prupe.6G160300	NS	NS	NS	NS	4.15	NS	AT5G64700	USUALLY MULTIPLE ACIDS MOVE IN AND OUT TRANSPORTERS 21 (UMAMIT21)	nodulin MtN21-like transporter family protein
Prupe.6G160400	NS	NS	NS	NS	2.47	3.33	None
Prupe.6G160800	NS	NS	NS	NS	2.65	2.86	AT3G47090		Leucine-rich repeat protein kinase family protein;(source:Araport11)
Prupe.6G160900	NS	NS	NS	NS	2.23	2.92	AT3G47570		Leucine-rich repeat protein kinase family protein;(source:Araport11)
Prupe.6G161700	NS	NS	NS	NS	4.22	4.6	AT4G08850	MDIS1-INTERACTING RECEPTOR LIKE KINASE2 (MIK2)	MIK1 encodes a receptor kinase that forms a complex with MDIS1/MIK2 and binds LURE1, the female pollen guidance chemi-attractant. MIK1 phosphorylates MDIS1 and is autophosphorylated.
Prupe.6G164600	NS	NS	NS	NS	2.62	3.25	AT1G49180		protein kinase family protein;(source:Araport11)
Prupe.6G165400	NS	NS	NS	NS	4.15	NS	AT1G34300		lectin protein kinase family protein;(source:Araport11)
Prupe.6G165600	NS	NS	NS	NS	2.24	3.07	AT1G49180		protein kinase family protein;(source:Araport11)
Prupe.6G165900	NS	NS	2.16	NS	NS	2.05	AT4G39370	UBIQUITIN-SPECIFIC PROTEASE 27 (UBP27)	Encodes a ubiquitin-specific protease.
Prupe.6G167100	NS	NS	NS	2.2	2.64	2.15	AT5G65620	ORGANELLAR OLIGOPEPTIDASE (OOP)	Zincin-like metalloproteases family protein;(source:Araport11)
Prupe.6G174100	NS	NS	2.18	NS	NS	NS	AT2G22010	RELATED TO KPC1 (RKP)	Encodes a protein predicted to act as a RING E3 ubiquitin ligase. It appears to regulate the stability of the KRP1/ICK1 cyclin dependent kinase inhibitor. Induced by beet severe curly virus (BSCTV) C4 protein.
Prupe.6G175800	NS	NS	2.31	NS	NS	2.01	AT5G64950		Mitochondrial transcription termination factor family protein;(source:Araport11)
Prupe.6G175900	NS	NS	NS	NS	10.36	NS	AT1G66370	MYB DOMAIN PROTEIN 113 (MYB113)	Encodes a member of the MYB family of transcription factors. Involved in regulation of anthocyanin biosynthesis. Affects the expression of enzymes involved in later steps of anthocyanin biosynthesis.
Prupe.6G179500	NS	NS	4.76	NS	NS	NS	AT4G39830		Cupredoxin superfamily protein;(source:Araport11)
Prupe.6G181400	NS	NS	NS	NS	3.03	2.87	AT1G22170		Phosphoglycerate mutase family protein;(source:Araport11)
Prupe.6G183200	NS	NS	2.83	NS	2.11	NS	AT4G39720		VQ motif-containing protein;(source:Araport11)
Prupe.6G186500	NS	NS	NS	NS	NS	2.58	AT1G18485		Pentatricopeptide repeat (PPR) superfamily protein;(source:Araport11)
Prupe.6G187200	NS	NS	2.38	NS	2.2	2.08	AT5G10250	DEFECTIVELY ORGANIZED TRIBUTARIES 3 (DOT3)	Encodes a protein with an N-terminal BTB/POZ domain and a C-terminal NPH3 family domain. dot3 mutants have defects in shoot and primary root growth and produce an aberrant parallel venation pattern in juvenile leaves.
Prupe.6G187300	NS	NS	NS	NS	NS	2.26	AT5G10260	RAB GTPASE HOMOLOG H1E (RABH1e)	RAB GTPase homolog H1E;(source:Araport11)
Prupe.6G187500	NS	NS	NS	NS	2.17	NS	AT5G64970		Mitochondrial substrate carrier family protein;(source:Araport11)
Prupe.6G191000	NS	NS	NS	NS	3.06	2.96	AT5G10320		ATP synthase subunit B;(source:Araport11)
Prupe.6G198700	NS	NS	2.18	NS	NS	2.2	AT2G22530		Alkaline-phosphatase-like family protein;(source:Araport11)
Prupe.6G200500	NS	NS	15.98	NS	NS	NS	None
Prupe.6G201100	NS	NS	9.67	NS	4.79	NS	AT3G07040	RESISTANCE TO P. SYRINGAE PV MACULICOLA 1 (RPM1)	Contains an N-terminal tripartite nucleotide binding site and a C-terminal tandem array of leucine-rich repeats. Confers resistance to Pseudomonas syringae strains that carry the avirulence genes avrB and avrRpm1.
Prupe.6G201900	NS	NS	NS	NS	2.83	NS	AT2G22560	NETWORKED 2D (NET2D)	Kinase interacting (KIP1-like) family protein;(source:Araport11)
Prupe.6G203200	NS	NS	3.2	NS	NS	NS	AT5G65530	ARABIDOPSIS RECEPTOR-LIKE CYTOPLASMIC KINASE ATRLCK VI_A3 (ATRLCK VI_A3)	Encodes a protein kinase involved in mediating resistance to fungi and also trichome branch number. Kinase activity is increased by ROP6 which also affects its sub-cellular localization (becomes localized to the cell periphery_
Prupe.6G204700	NS	NS	2.73	NS	2.39	NS	AT4G15560	CLOROPLASTOS ALTERADOS 1 (CLA1)	Encodes a protein with 1-deoxyxylulose 5-phosphate synthase activity involved in the MEP pathway. It is essential for chloroplast development in Arabidopsis
Prupe.6G204900	NS	NS	NS	NS	NS	2.05	AT4G38020		tRNA/rRNA methyltransferase (SpoU) family protein;(source:Araport11)
Prupe.6G205900	NS	NS	NS	NS	33.28	NS	AT4G37990	ELICITOR-ACTIVATED GENE 3-2 (ELI3-2)	Encodes an aromatic alcohol:NADP+ oxidoreductase whose mRNA levels are increased in response to treatment with a variety of phytopathogenic bacteria. Though similar to mannitol dehydrogenases, this enzyme does not have mannitol dehydrogenase activity.
Prupe.6G207700	NS	NS	29.81	NS	NS	NS	AT4G37980	ELICITOR-ACTIVATED GENE 3-1 (ELI3-1)	cinnamyl alcohol dehydrogenase 7;(source:Araport11)
Prupe.6G207900	NS	NS	24.97	NS	NS	NS	AT4G37980	ELICITOR-ACTIVATED GENE 3-1 (ELI3-1)	cinnamyl alcohol dehydrogenase 7;(source:Araport11)
Prupe.6G209200	NS	NS	NS	NS	2.21	NS	AT5G65620	ORGANELLAR OLIGOPEPTIDASE (OOP)	Zincin-like metalloproteases family protein;(source:Araport11)
Prupe.6G210900	NS	NS	NS	NS	3.14	NS	AT4G37870	PHOSPHOENOLPYRUVATE CARBOXYKINASE 1 (PCK1)	Encodes a phosphoenolpyruvate carboxykinase that localizes to the cytosol.
Prupe.6G215400	NS	NS	2.21	NS	NS	NS	AT3G49725		GTP-binding protein, HflX;(source:Araport11)
Prupe.6G217000	NS	NS	NS	3.45	NS	NS	AT2G22840	GROWTH-REGULATING FACTOR 1 (GRF1)	Growth regulating factor encoding transcription activator. One of the nine members of a GRF gene family, containing nuclear targeting domain. Mutants result in smaller leaves indicating the role of the gene in leaf development. Expressed in root, shoot and flower
Prupe.6G218200	NS	NS	21.39	NS	NS	NS	None
Prupe.6G227000	NS	NS	5.17	NS	NS	NS	AT4G37370	"CYTOCHROME P450, FAMILY 81, SUBFAMILY D, POLYPEPTIDE 8" (CYP81D8)	member of CYP81D
Prupe.6G228500	NS	NS	19.13	NS	NS	NS	AT4G37290		transmembrane protein;(source:Araport11)
Prupe.6G229900	NS	NS	3.4	NS	3.45	3.75	AT4G34860	ALKALINE/NEUTRAL INVERTASE B (A/N-InvB)	Plant neutral invertase family protein;(source:Araport11)
Prupe.6G235500	NS	NS	NS	NS	2.28	NS	None
Prupe.6G236600	NS	NS	NS	NS	NS	2.42	AT2G37195		acyl-CoA-binding domain protein;(source:Araport11)
Prupe.6G241900	NS	NS	2.49	2.03	2.54	2.5	AT2G37050		Leucine-rich repeat protein kinase family protein;(source:Araport11)
Prupe.6G247200	NS	NS	22.29	NS	NS	NS	AT3G09520	EXOCYST SUBUNIT EXO70 FAMILY PROTEIN H4 (EXO70H4)	A member of EXO70 gene family, putative exocyst subunits, conserved in land plants. Arabidopsis thaliana contains 23 putative EXO70 genes, which can be classified into eight clusters on the phylogenetic tree.
Prupe.6G249200	NS	NS	NS	5.69	NS	NS	AT2G37420		ATP binding microtubule motor family protein;(source:Araport11)
Prupe.6G250900	NS	NS	NS	NS	2.28	NS	AT2G28780		P-hydroxybenzoic acid efflux pump subunit;(source:Araport11)
Prupe.6G254700	NS	NS	3.93	NS	5.8	5.97	AT5G02390	DUO1-ACTIVATED UNKNOWN 1 (DAU1)	Target promoter of the male germline-specific transcription factor DUO1.
Prupe.6G255300	NS	NS	NS	4.11	NS	NS	AT3G46560	TRANSLOCASE OF THE INNER MEMBRANE 9 (TIM9)	Encodes a small zinc finger-like protein that is a component of the mitochondrial protein import apparatus. Together with AtTIM10, AtTIM9 is non-redundantly essential for maintaining mitochondrial function of early embryo proper cells and endosperm free-nuclei.
Prupe.6G256300	NS	NS	2.4	NS	NS	2.04	AT2G42200	SQUAMOSA PROMOTER BINDING PROTEIN-LIKE 9 (SPL9)	Encodes a putative transcriptional regulator that is involved in the vegetative to reproductive phase transition. Expression is regulated by MIR156b. SPL activity nonautonomously inhibits initiation of new leaves at the shoot apical meristem.
Prupe.6G256500	NS	NS	NS	NS	2.42	3.48	AT2G37640	(EXP3)	member of Alpha-Expansin Gene Family. Naming convention from the Expansin Working Group (Kende et al, 2004. Plant Mol Bio). Involved in the formation of nematode-induced syncytia in roots of Arabidopsis thaliana.
Prupe.6G258800	NS	NS	4.43	NS	NS	NS	AT3G21420	LATERAL BRANCHING OXIDOREDUCTASE 1 (LBO1)	LATERAL BRANCHING OXIDOREDUCTASE (LBO), encodes an oxidoreductase-like enzyme of the 2-oxoglutarate and Fe(II)-dependent dioxygenase superfamily. It is involved in the biosynthesis of strigolactones.
Prupe.6G260200	NS	NS	10.47	8.71	7.25	12.49	AT2G39730	RUBISCO ACTIVASE (RCA)	Rubisco activase, a nuclear-encoded chloroplast protein that consists of two isoforms arising from alternative splicing in most plants. Required for the light activation of rubisco. Involved in jasmonate-induced leaf senescence.
Prupe.6G260300	NS	NS	33.88	16.29	72.68	56.95	AT2G37730		glycosyltransferase (DUF604);(source:Araport11)
Prupe.6G263400	NS	NS	NS	NS	2.85	NS	AT2G37860	LOWER CELL DENSITY 1 (LCD1)	Encodes a protein of unknown function. Mutants have pale leaves, lower cell density in the palisade parenchyma and increased sensitivity to ozone and virulent Pseudomonas syringae
Prupe.6G263700	NS	NS	NS	NS	2.82	2.36	AT1G52240	ROP (RHO OF PLANTS) GUANINE NUCLEOTIDE EXCHANGE FACTOR 11 (ROPGEF11)	Encodes a member of KPP-like gene family, homolog of KPP (kinase partner protein) gene in tomato. Also a member of the RopGEF (guanine nucleotide exchange factor) family, containing the novel PRONE domain (plant-specific Rop nucleotide exchanger), which is exclusively active towards members of the Rop subfamily .
Prupe.6G264100	NS	NS	NS	NS	3.98	3.19	AT2G37900		Major facilitator superfamily protein;(source:Araport11)
Prupe.6G264500	NS	NS	NS	NS	3.26	NS	None
Prupe.6G265500	NS	NS	NS	NS	NS	9.7	AT5G59040	COPPER TRANSPORTER 3 (COPT3)	encodes a member of copper transporter family and functionally complements a high affinity copper transporter mutant in yeast
Prupe.6G267700	NS	NS	179.83	NS	NS	NS	AT3G09220	LACCASE 7 (LAC7)	putative laccase, a member of laccase family of genes (17 members in Arabidopsis).
Prupe.6G272600	NS	NS	NS	NS	NS	3.68	AT2G38100	(NPF5.5)	Encodes a nitrate transporter that is involved in nitrogen accumulation in embryos.
Prupe.6G276800	NS	NS	NS	NS	2.26	NS	AT3G51860	CATION EXCHANGER 3 (CAX3)	cation exchanger 3;(source:Araport11)
Prupe.6G278600	NS	NS	NS	NS	22.58	32.39	AT5G01380		Homeodomain-like superfamily protein;(source:Araport11)
Prupe.6G281400	NS	NS	3.19	NS	NS	NS	AT1G47890	RECEPTOR LIKE PROTEIN 7 (RLP7)	receptor like protein 7;(source:Araport11)
Prupe.6G283700	NS	NS	NS	NS	16.37	NS	AT3G11050	FERRITIN 2 (FER2)	ferritin 2;(source:Araport11)
Prupe.6G284600	NS	NS	NS	NS	NS	3.09	AT3G51740	INFLORESCENCE MERISTEM RECEPTOR-LIKE KINASE 2 (IMK2)	encodes a leucine-repeat receptor kinase expressed in inflorescence meristem. Locus association was made from performing sequence analysis with IMK3 (MRLK) whose locus association was provided by the authors. The mRNA is cell-to-cell mobile.
Prupe.6G286900	NS	NS	6.28	NS	NS	NS	AT5G01740		Nuclear transport factor 2 (NTF2) family protein;(source:Araport11)
Prupe.6G289300	NS	NS	NS	24.28	NS	NS	AT3G56220		transcription regulator;(source:Araport11)
Prupe.6G289900	NS	NS	NS	NS	2.76	4.61	AT2G38370		weak chloroplast movement under blue light protein (DUF827);(source:Araport11)
Prupe.6G299400	NS	NS	NS	NS	NS	7.31	AT3G54200		Late embryogenesis abundant (LEA) hydroxyproline-rich glycoprotein family;(source:Araport11)
Prupe.6G299600	NS	NS	3.29	NS	NS	NS	AT3G23590	REF4-RELATED 1 (RFR1)	Encodes a protein shown to physically associate with the conserved transcriptional coregulatory complex, Mediator, and is involved in the regulation of phenylpropanoid homeostasis. Acts redundantly with REF4/MED5b (At2g48110). Required for expression of some dark-upregulated genes. RFR1 is the MED5a subunit of the mediator complex.
Prupe.6G301100	NS	NS	NS	NS	NS	2.56	AT1G79620		Leucine-rich repeat protein kinase family protein;(source:Araport11)
Prupe.6G301200	NS	NS	NS	NS	NS	2.58	AT1G79620		Leucine-rich repeat protein kinase family protein;(source:Araport11)
Prupe.6G301300	NS	NS	NS	NS	24.98	23.05	None
Prupe.6G301500	NS	NS	NS	NS	NS	2.73	AT1G79620		Leucine-rich repeat protein kinase family protein;(source:Araport11)
Prupe.6G301600	NS	NS	NS	NS	NS	2.74	AT1G79620		Leucine-rich repeat protein kinase family protein;(source:Araport11)
Prupe.6G302500	NS	NS	2.23	NS	NS	2.02	AT1G09570	PHYTOCHROME A (PHYA)	Light-labile cytoplasmic red/far-red light photoreceptor involved in the regulation of photomorphogenesis. It exists in two inter-convertible forms: Pr and Pfr (active) and functions as a dimer.The N terminus carries a single tetrapyrrole chromophore, and the C terminus is involved in dimerization. It is the sole photoreceptor mediating the FR high irradiance response (HIR). Major regulator in re…
Prupe.6G305000	NS	NS	8.85	NS	NS	NS	AT5G26600		Pyridoxal phosphate (PLP)-dependent transferases superfamily protein;(source:Araport11)
Prupe.6G305800	NS	NS	NS	22.24	NS	NS	AT1G09450	HASPIN-RELATED GENE (Haspin)	Encodes a protein kinase that phosphorylates histone H3 at Thr3 and Thr11 and plays a role in mitotic cell division.
Prupe.6G311200	NS	NS	2.84	2.91	NS	NS	None
Prupe.6G315300	NS	NS	3.89	4.37	4.8	5.93	AT3G05740	RECQ HELICASE L1 (RECQI1)	RECQ helicase l1;(source:Araport11)
Prupe.6G318100	NS	NS	NS	NS	11.62	NS	AT1G09155	PHLOEM PROTEIN 2-B15 (PP2-B15)	phloem protein 2-B15;(source:Araport11)
Prupe.6G320400	NS	NS	3.02	NS	NS	NS	AT5G27730		heparan-alpha-glucosaminide N-acetyltransferase-like protein (DUF1624);(source:Araport11)
Prupe.6G320900	NS	NS	2.16	NS	NS	NS	AT5G27710		T-box protein;(source:Araport11)
Prupe.6G322100	NS	NS	NS	NS	NS	11.64	AT5G02560	HISTONE H2A 12 (HTA12)	Encodes HTA12, a histone H2A protein.
Prupe.6G323300	NS	NS	5.41	NS	NS	NS	AT3G05390		S-adenosyl-L-methionine-dependent methyltransferase;(source:Araport11)
Prupe.6G323700	NS	NS	2.18	NS	NS	NS	AT1G09020	HOMOLOG OF YEAST SUCROSE NONFERMENTING 4 (SNF4)	putative activator subunit of SNF1-related protein kinase
Prupe.6G324400	NS	NS	2.21	NS	NS	2.03	AT1G55020	LIPOXYGENASE 1 (LOX1)	lipoxygenase, a defense gene conferring resistance Xanthomonas campestris The mRNA is cell-to-cell mobile.
Prupe.6G324600	NS	NS	2.35	NS	NS	2.01	AT1G55020	LIPOXYGENASE 1 (LOX1)	lipoxygenase, a defense gene conferring resistance Xanthomonas campestris The mRNA is cell-to-cell mobile.
Prupe.6G325200	NS	NS	NS	NS	3.39	NS	AT5G27600	LONG-CHAIN ACYL-COA SYNTHETASE 7 (LACS7)	Encode peroxisomal long-chain acyl-CoA synthetase. Activates fatty acids for further metabolism. Interacts with PEX5.
Prupe.6G325600	NS	NS	3.73	NS	NS	NS	AT2G24130		Leucine-rich receptor-like protein kinase family protein;(source:Araport11)
Prupe.6G326100	NS	NS	NS	7.13	NS	NS	AT3G05330	TANGLED (ATN)	Encodes a protein with moderate sequence similarity to the maize microtubule-binding protein TANGLED1. A single base-pair deletion (-A) at position Chr3:1519176 in Columbia relative to the Landsberg erecta and Achkarren-2 ecotype (see ESTs DR378436 and CB26450) introduces a frame-shift and premature termination codon. The protein encoded from the Columbia gene is truncated by 29 amino acids relat…
Prupe.6G326200	NS	NS	3.49	NS	4.82	3.85	None
Prupe.6G326400	NS	NS	NS	27.15	NS	NS	AT1G54940	PLANT GLYCOGENIN-LIKE STARCH INITIATION PROTEIN 4 (PGSIP4)	Encodes a xylan glucuronosyltransferase.
Prupe.6G330000	NS	NS	NS	NS	2.08	2.18	AT5G27410		D-aminoacid aminotransferase-like PLP-dependent enzymes superfamily protein; FUNCTIONS IN: catalytic activity; INVOLVED IN: metabolic process; LOCATED IN: cellular_component unknown; EXPRESSED IN: 20 plant structures; EXPRESSED DURING: 10 growth stages; CONTAINS InterPro DOMAIN/s: Aminotransferase, class IV (InterPro:IPR001544); BEST Arabidopsis thaliana protein match is: D-aminoacid aminotransfe…
Prupe.6G330100	NS	NS	NS	NS	NS	2.02	AT5G27400		S-adenosyl-L-methionine-dependent methyltransferases superfamily protein; CONTAINS InterPro DOMAIN/s: Methyltransferase-16, putative (InterPro:IPR019410); BEST Arabidopsis thaliana protein match is: D-aminoacid aminotransferase-like PLP-dependent enzymes superfamily protein (TAIR:AT5G27410.2). Note that the At5g27410.2 gene model (TAIR10) of the adjacent locus has been obsoleted due to the lack o…
Prupe.6G330600	NS	NS	2.04	NS	NS	NS	AT3G05030	SODIUM HYDROGEN EXCHANGER 2 (NHX2)	Encodes a vacuolar K+/H+ exchanger essential for active K+ uptake at the tonoplast and involved in regulating stomatal closure.
Prupe.6G334300	NS	NS	NS	NS	2.78	2.82	None
Prupe.6G335000	NS	NS	NS	2.35	NS	NS	AT1G08830	COPPER/ZINC SUPEROXIDE DISMUTASE 1 (CSD1)	Encodes a cytosolic copper/zinc superoxide dismutase CSD1 that can detoxify superoxide radicals. Its expression is affected by miR398-directed mRNA cleavage. Regulated by biotic and abiotic stress. Activation of CSD1 in the cytoplasm involves both a CCS-dependent and -independent pathway.
Prupe.6G336500	NS	NS	NS	NS	3.45	3.82	AT4G33990	EMBRYO DEFECTIVE 2758 (EMB2758)	Tetratricopeptide repeat (TPR)-like superfamily protein;(source:Araport11)
Prupe.6G339100	NS	NS	NS	NS	2.22	2.74	AT5G28050	GUANOSINE DEAMINASE (GSDA)	Cytidine/deoxycytidylate deaminase family protein;(source:Araport11)
Prupe.6G339700	NS	NS	5.61	NS	7.88	10.32	AT3G04860		hypothetical protein (DUF868);(source:Araport11)
Prupe.6G340600	NS	NS	NS	8.22	NS	NS	AT4G14770	TESMIN/TSO1-LIKE CXC 2 (TCX2)	TESMIN/TSO1-like CXC 2;(source:Araport11)
Prupe.6G343500	NS	NS	NS	NS	NS	2.31	AT3G04750		Tetratricopeptide repeat (TPR)-like superfamily protein;(source:Araport11)
Prupe.6G347000	NS	NS	11.54	NS	NS	NS	None
Prupe.6G350300	NS	NS	3.32	NS	2.36	2.61	AT1G10095		Protein prenylyltransferase superfamily protein;(source:Araport11)
Prupe.6G354900	NS	NS	NS	NS	NS	2.95	AT5G63930		Leucine-rich repeat protein kinase family protein;(source:Araport11)
Prupe.6G355400	NS	NS	2.79	NS	2.08	2.08	AT3G04160		U11/U12 small nuclear ribonucleoprotein;(source:Araport11)
Prupe.6G359100	NS	NS	NS	NS	NS	2.14	AT5G16520		transmembrane protein;(source:Araport11)
Prupe.7G001200	NS	NS	10.11	NS	NS	NS	AT3G04070	NAC DOMAIN CONTAINING PROTEIN 47 (NAC047)	NAC domain containing protein 47;(source:Araport11)
Prupe.7G002300	NS	NS	2.76	NS	NS	2.45	AT1G67140	SWEETIE (SWEETIE)	HEAT repeat-containing protein;(source:Araport11)
Prupe.7G002500	NS	NS	NS	NS	2.66	3.02	AT1G55520	TATA BINDING PROTEIN 2 (TBP2)	TATA-box binding protein. Required for basal transcription. Acts facilitating the recruitment of TFIID to the promoter, which together with the RNA polymerase form the preinitiation complex.
Prupe.7G002600	NS	NS	3.05	NS	NS	NS	AT4G13650		Pentatricopeptide repeat (PPR) superfamily protein;(source:Araport11)
Prupe.7G002900	NS	NS	3.01	NS	NS	NS	AT5G16860		Tetratricopeptide repeat (TPR)-like superfamily protein;(source:Araport11)
Prupe.7G003000	NS	NS	4.52	NS	4.03	NS	None
Prupe.7G003500	NS	NS	NS	17.84	NS	NS	AT1G54385	(SINE1)	At1G54385 encodes the plant KASH protein SINE1; SINE1 interacts with SUN1 and SUN2, is colocalized with F-actin, and is localized at the nuclear envelope.
Prupe.7G006700	NS	NS	2.24	NS	2.04	2.13	AT3G22470	PENTATRICOPEPTIDE REPEAT 3 (PPR3)	Pentatricopeptide repeat (PPR) superfamily protein;(source:Araport11)
Prupe.7G008200	NS	NS	NS	NS	7.04	29.62	AT1G35720	ANNEXIN 1 (ANNAT1)	Encodes a member of the annexin gene family, a diverse, multigene family of calcium-dependent, membrane-binding proteins. The protein was determined to have peroxidase activity. This activity is thought to be dependent on the presence of post-translational modifications (most likely phosphorylation). The protein was shown to be present as a mixture of monomer and homodimer. The homodimerization s…
Prupe.7G008300	NS	NS	NS	NS	NS	22.67	AT1G54400		HSP20-like chaperones superfamily protein;(source:Araport11)
Prupe.7G011300	NS	NS	NS	NS	20.26	20.81	AT3G03760	LOB DOMAIN-CONTAINING PROTEIN 20 (LBD20)	LOB domain-containing protein 20;(source:Araport11)
Prupe.7G012400	NS	NS	NS	NS	NS	2.21	AT1G58030	CATIONIC AMINO ACID TRANSPORTER 2 (CAT2)	Encodes a member of the cationic amino acid transporter (CAT) subfamily of amino acid polyamine choline transporters. Localized to the tonoplast.
Prupe.7G014000	NS	NS	NS	NS	2.25	NS	None
Prupe.7G014200	NS	NS	NS	NS	NS	40.02	AT4G00980		zinc knuckle (CCHC-type) family protein;(source:Araport11)
Prupe.7G014300	NS	NS	NS	NS	2.44	3.17	AT4G08850	MDIS1-INTERACTING RECEPTOR LIKE KINASE2 (MIK2)	MIK1 encodes a receptor kinase that forms a complex with MDIS1/MIK2 and binds LURE1, the female pollen guidance chemi-attractant. MIK1 phosphorylates MDIS1 and is autophosphorylated.
Prupe.7G015400	NS	NS	NS	NS	NS	4.3	AT1G79000	HISTONE ACETYLTRANSFERASE OF THE CBP FAMILY 1 (HAC1)	Homologous to CREB-binding protein, a co-activator of transcription with histone acetyl-transferase activity. No single prior lysine acetylation is sufficient to block HAC1 acetylation of the H3 or H4 peptides, suggesting that HAC1, HAC5, and HAC12 can acetylate any of several lysines present in the peptides. HAM2 acetylates histone H4 lysine 5. A plant line expressing an RNAi construct targeted …
Prupe.7G016300	NS	NS	NS	NS	2.94	NS	None
Prupe.7G018200	NS	NS	NS	NS	2.16	2.53	AT5G16320	FRIGIDA LIKE 1 (FRL1)	family member of FRI-related genes that is required for the winter-annual habit. Genbank accession BK004884
Prupe.7G021500	NS	NS	NS	NS	2.76	NS	AT3G10740	ALPHA-L-ARABINOFURANOSIDASE 1 (ASD1)	Encodes a bifunctional alpha-l-arabinofuranosidase/beta-d-xylosidase that belongs to family 51 of glycoside hydrolases. It may be involved in cell wall modification.
Prupe.7G021600	NS	NS	NS	NS	NS	2.2	AT3G56900	(ALADIN)	Encodes ALADIN, a component of the nuclear pore complex.
Prupe.7G022100	NS	NS	NS	NS	NS	3.22	AT1G16240	SYNTAXIN OF PLANTS 51 (SYP51)	Encodes one of 24 Arabidopsis syntaxins. Its mRNA has been shown to be expressed.
Prupe.7G023000	NS	NS	NS	2.54	NS	NS	AT3G56490	HIS TRIAD FAMILY PROTEIN 3 (HIT3)	Encodes a protein that has adenylylsulfate sulfohydrolase activity (E.C. 3.6.2.1) in vitro.
Prupe.7G027100	NS	NS	NS	NS	NS	2.07	AT2G40930	UBIQUITIN-SPECIFIC PROTEASE 5 (UBP5)	Encodes ubiquitin-specific protease with nuclear localization signals that is likely to be involved in ubiquitin-mediated protein degradation.
Prupe.7G028100	NS	NS	NS	NS	NS	5.25	AT3G02230	REVERSIBLY GLYCOSYLATED POLYPEPTIDE 1 (RGP1)	RGP1 is a UDP-arabinose mutase that catalyzes the interconversion between the pyranose and furanose forms of UDP-L-arabinose. It appears to be required for proper cell wall formation. rgp1/rgp2 (at5g15650) double mutants have a male gametophyte lethal phenotype. RGP1 fusion proteins can be found in the cytosol and peripherally associated with the Golgi apparatus. The mRNA is cell-to-cell mobile.
Prupe.7G029000	NS	NS	NS	NS	NS	3.88	AT5G05130		DNA/RNA helicase protein;(source:Araport11)
Prupe.7G038500	NS	NS	NS	NS	4.05	3.75	AT2G41190		Transmembrane amino acid transporter family protein;(source:Araport11)
Prupe.7G038600	NS	NS	NS	NS	NS	3.19	AT2G41200		transmembrane protein;(source:Araport11)
Prupe.7G039700	NS	NS	3.69	NS	NS	NS	AT5G39710	EMBRYO DEFECTIVE 2745 (EMB2745)	Tetratricopeptide repeat (TPR)-like superfamily protein;(source:Araport11)
Prupe.7G039800	NS	NS	NS	55.71	NS	NS	AT3G56970	BASIC HELIX-LOOP-HELIX 38 (BHLH38)	Encodes a member of the basic helix-loop-helix transcription factor family protein.
Prupe.7G039900	NS	NS	NS	116.84	NS	NS	AT3G56970	BASIC HELIX-LOOP-HELIX 38 (BHLH38)	Encodes a member of the basic helix-loop-helix transcription factor family protein.
Prupe.7G040100	NS	NS	NS	11.18	NS	NS	AT3G56970	BASIC HELIX-LOOP-HELIX 38 (BHLH38)	Encodes a member of the basic helix-loop-helix transcription factor family protein.
Prupe.7G042900	NS	NS	NS	NS	NS	5.45	AT2G35030	CYTOCHROME C OXIDASE DEFICIENT 1 (COD1)	Pentatricopeptide repeat (PPR) superfamily protein;(source:Araport11)
Prupe.7G044900	NS	NS	NS	NS	3.33	3.54	AT3G18030	HAL3-LIKE PROTEIN A (HAL3A)	flavin mononucleotide flavoprotein involved in salt and osmotic tolerance HAL3A encodes for phosphopantothenoylcysteine decarboxylase being involved in Coenzyme A biosynthesis. HAL3A is predominant over another gene with the presumably same function (HAL3B).
Prupe.7G046400	NS	NS	NS	NS	NS	2.21	AT5G04080		cysteine-rich TM module stress tolerance protein;(source:Araport11)
Prupe.7G047400	NS	NS	2.43	NS	NS	NS	AT5G04040	SUGAR-DEPENDENT1 (SDP1)	Encodes a triacylglycerol lipase that is involved in storage lipid breakdown during seed germination. The mutant plant exhibits a much slower rate of postgerminative growth than the wild type.
Prupe.7G047900	NS	NS	NS	NS	3.97	6.01	AT3G03300	DICER-LIKE 2 (DCL2)	Encodes a Dicer-like protein that functions in the antiviral silencing response in turnip-crinkle virus-infected plants but not in TMV or CMV-strain-Y-infected plants. Involved in the production of ta-siRNAs. Partially antagonizes the production of miRNAs by DCL1. Substitutes for DCL4 to produce viral siRNA when DCL4 is missing or inhibited. Able to produce siRNAs but not miRNAs.
Prupe.7G049500	NS	NS	16.05	195.16	NS	74.29	AT5G04010		F-box family protein;(source:Araport11)
Prupe.7G051100	NS	NS	3.47	NS	NS	NS	AT4G38660		Pathogenesis-related thaumatin superfamily protein;(source:Araport11)
Prupe.7G052600	NS	NS	2.34	NS	NS	NS	AT2G41520	TETRATRICOPEPTIDE REPEAT 15 (TPR15)	Encodes one of the 36 carboxylate clamp (CC)-tetratricopeptide repeat (TPR) proteins (Prasad 2010, Pubmed ID: 20856808) with potential to interact with Hsp90/Hsp70 as co-chaperones.
Prupe.7G054300	NS	NS	NS	NS	2.13	NS	AT2G41560	"AUTOINHIBITED CA(2+)-ATPASE, ISOFORM 4" (ACA4)	Encodes a calmodulin-regulated Ca(2+)-ATPase that improves salt tolerance in yeast. Localized to the vacuole. Lesion mimic phenotype when mutation in the gene is combined with a mutation in ACA11. Lesion mimic phenotype of double knockout can be suppressed by nutritional supplements that increase anion levels (e.g. 15 mM Nitrate, Chloride, or Phosphate).
Prupe.7G054400	NS	NS	NS	NS	3.01	NS	AT2G41560	"AUTOINHIBITED CA(2+)-ATPASE, ISOFORM 4" (ACA4)	Encodes a calmodulin-regulated Ca(2+)-ATPase that improves salt tolerance in yeast. Localized to the vacuole. Lesion mimic phenotype when mutation in the gene is combined with a mutation in ACA11. Lesion mimic phenotype of double knockout can be suppressed by nutritional supplements that increase anion levels (e.g. 15 mM Nitrate, Chloride, or Phosphate).
Prupe.7G057000	NS	NS	NS	NS	2.78	2.82	AT3G04600		Nucleotidylyl transferase superfamily protein;(source:Araport11)
Prupe.7G060000	NS	NS	NS	NS	NS	3.44	AT3G51470		Protein phosphatase 2C family protein;(source:Araport11)
Prupe.7G063000	NS	NS	NS	NS	NS	2.95	AT3G14460		LRR and NB-ARC domains-containing disease resistance protein;(source:Araport11)
Prupe.7G063500	NS	NS	2.89	NS	2.85	2.74	AT2G41830		Uncharacterized protein;(source:Araport11)
Prupe.7G064700	NS	NS	2.9	NS	NS	NS	AT1G56690		Pentatricopeptide repeat (PPR) superfamily protein;(source:Araport11)
Prupe.7G065200	NS	NS	6.81	NS	NS	NS	AT4G14300	RNA-BINDING GLYCINE-RICH PROTEIN D4 (RBGD4)	Belongs to a member of the RNA-binding glycine-rich (RBG) gene superfamily.
Prupe.7G066300	NS	NS	2.67	NS	NS	NS	AT3G52105		DIS3-exonuclease-like protein;(source:Araport11)
Prupe.7G066400	NS	NS	2.56	NS	NS	NS	AT1G68030		RING/FYVE/PHD zinc finger superfamily protein;(source:Araport11)
Prupe.7G067100	NS	NS	NS	6.13	5.6	8.4	AT4G16760	ACYL-COA OXIDASE 1 (ACX1)	Encodes a medium to long-chain acyl-CoA oxidase. Catalyzes the first step of fatty acid beta-oxidation. Involved in jasmonate biosynthesis. Gene expression is induced by wounding, drought stress, abscisic acid, and jasmonate.
Prupe.7G068700	NS	NS	NS	NS	NS	2.03	AT3G20860	NIMA-RELATED KINASE 5 (NEK5)	Encodes a member of the NIMA-related serine/threonine kinases (Neks) that have been linked to cell-cycle regulation in fungi and mammals. Plant Neks might be involved in plant development processes.
Prupe.7G070400	NS	NS	2.8	NS	2.54	2.88	None
Prupe.7G071700	NS	NS	NS	7.33	NS	NS	AT2G42260	UV-B-INSENSITIVE 4 (UVI4)	Encodes a novel plant-specific protein of unknown function. The UVI4 gene is expressed mainly in actively dividing cells. The hypocotyl cells in mutant seedlings undergo one extra round of endoreduplication. The uvi4 mutation also promoted the progression of endo-reduplication during leaf development.
Prupe.7G072800	NS	NS	NS	3.75	2.41	NS	AT5G06850	FT-INTERACTING PROTEIN 1 (FTIP1)	Encodes an endoplasmic reticulum protein that is involved in the transport of the florigen FT from companion cells to sieve elements, thus affecting FT transport through the phloem to the SAM.
Prupe.7G077900	NS	NS	NS	NS	NS	2.23	None
Prupe.7G078100	NS	NS	2.66	NS	NS	NS	AT5G45500		RNI-like superfamily protein;(source:Araport11)
Prupe.7G078600	NS	NS	NS	NS	2.37	2.94	AT5G45500		RNI-like superfamily protein;(source:Araport11)
Prupe.7G082000	NS	NS	NS	NS	5.45	8.49	None
Prupe.7G083100	NS	NS	NS	NS	NS	3.56	AT1G65870		Disease resistance-responsive (dirigent-like protein) family protein;(source:Araport11)
Prupe.7G086100	NS	NS	8.21	NS	4.41	3.07	AT3G56150	EUKARYOTIC TRANSLATION INITIATION FACTOR 3C (EIF3C)	member of eIF3c - eukaryotic initiation factor 3c
Prupe.7G086900	NS	NS	NS	NS	2.21	NS	AT2G20710		Tetratricopeptide repeat (TPR)-like superfamily protein;(source:Araport11)
Prupe.7G088100	NS	NS	NS	NS	3.31	NS	AT3G54720	ALTERED MERISTEM PROGRAM 1 (AMP1)	Encodes glutamate carboxypeptidase. Various alleles show-increased cotyledon number and rate of leaf initiation, show transformation of leaves to cotyledons, altered flowering time and photomorphogenesis and an increased level of cytokinin biosynthesis. Involved in ethylene enhanced hypocotyl elongation in the light. Strong genetic interaction between TGH and AMP1.
Prupe.7G088700	NS	NS	NS	NS	NS	5.57	AT5G40170	RECEPTOR LIKE PROTEIN 54 (RLP54)	receptor like protein 54;(source:Araport11)
Prupe.7G088800	NS	NS	2.3	NS	2.22	2.34	AT5G06580	D-LACTATE DEHYDROGENASE (D-LDH)	Encodes a protein with glycolate dehydrogenase activity, which was shown to complement various subunits of the E. coli glycolate oxidase complex. It has not been ruled out that the enzyme might be involved in other catalytic activities in vivo.
Prupe.7G090100	NS	NS	NS	12.82	4.44	9.6	None
Prupe.7G090400	NS	NS	NS	NS	2.95	4.58	AT2G35010	THIOREDOXIN O1 (TO1)	thioredoxin O1;(source:Araport11)
Prupe.7G090800	NS	NS	9.35	NS	NS	NS	AT3G10660	CALMODULIN-DOMAIN PROTEIN KINASE CDPK ISOFORM 2 (CPK2)	predicted to encode calcium-dependent protein kinase and is localized to the ER. Protein is myristoylated in a cell-free extract. Changing the proposed myristoylated site, G residue in the amino terminal, to A prevented the meristoylation . The G to A mutation decreased AtCPK2 membrane association by approximately 50%.
Prupe.7G092500	NS	NS	NS	NS	NS	3.31	AT2G35910		RING/U-box superfamily protein;(source:Araport11)
Prupe.7G093400	NS	NS	6.67	NS	NS	NS	AT3G11820	SYNTAXIN OF PLANTS 121 (SYP121)	Encodes a syntaxin localized at the plasma membrane (SYR1, Syntaxin Related Protein 1, also known as SYP121, PENETRATION1/PEN1). SYR1/PEN1 is a member of the SNARE superfamily proteins. SNARE proteins are involved in cell signaling, vesicle traffic, growth and development. SYR1/PEN1 functions in positioning anchoring of the KAT1 K+ channel protein at the plasma membrane. Transcription is upregula…
Prupe.7G099600	NS	NS	NS	NS	NS	12.51	None
Prupe.7G101200	NS	NS	NS	NS	2.44	NS	AT5G13210		Uncharacterized conserved protein UCP015417, vWA;(source:Araport11)
Prupe.7G101400	NS	NS	NS	4.91	NS	NS	AT5G22350	ELONGATED MITOCHONDRIA 1 (ELM1)	fission ELM1-like protein (DUF1022);(source:Araport11)
Prupe.7G102400	NS	NS	NS	NS	NS	2.17	AT1G03990		Long-chain fatty alcohol dehydrogenase family protein;(source:Araport11)
Prupe.7G104700	NS	NS	2.69	NS	NS	NS	AT5G03910	ATP-BINDING CASSETTE B29 (ABCB29)	member of ATH subfamily
Prupe.7G105400	NS	NS	NS	NS	25.84	6.91	AT2G44480	BETA GLUCOSIDASE 17 (BGLU17)	beta glucosidase 17;(source:Araport11)
Prupe.7G106500	NS	NS	NS	NS	7.12	NS	AT5G02500	HEAT SHOCK COGNATE PROTEIN 70-1 (HSC70-1)	encodes a member of heat shock protein 70 family.
Prupe.7G106700	NS	NS	11.49	NS	15.65	9.69	AT5G02500	HEAT SHOCK COGNATE PROTEIN 70-1 (HSC70-1)	encodes a member of heat shock protein 70 family.
Prupe.7G107400	NS	NS	2.97	3.25	7.4	4.63	AT3G12580	HEAT SHOCK PROTEIN 70 (HSP70)	heat shock protein 70;(source:Araport11)
Prupe.7G107800	NS	NS	6.37	7.06	6.11	3.94	AT3G12580	HEAT SHOCK PROTEIN 70 (HSP70)	heat shock protein 70;(source:Araport11)
Prupe.7G107900	NS	NS	NS	NS	2.27	NS	AT3G12580	HEAT SHOCK PROTEIN 70 (HSP70)	heat shock protein 70;(source:Araport11)
Prupe.7G108100	NS	NS	3.07	3.18	15.13	11.33	AT3G12580	HEAT SHOCK PROTEIN 70 (HSP70)	heat shock protein 70;(source:Araport11)
Prupe.7G117700	NS	NS	2.27	NS	NS	NS	AT5G03730	CONSTITUTIVE TRIPLE RESPONSE 1 (CTR1)	Homologous to the RAF family of serine/threonine protein kinases. Negative regulator in the ethylene signal transduction pathway. Interacts with the putative ethylene receptors ETR1 and ERS. Constitutively expressed.
Prupe.7G119400	NS	NS	9.83	14.71	7.69	8.68	AT2G36540		Haloacid dehalogenase-like hydrolase (HAD) superfamily protein;(source:Araport11)
Prupe.7G121400	NS	NS	NS	NS	2.06	2.28	AT2G36630		Sulfite exporter TauE/SafE family protein;(source:Araport11)
Prupe.7G121900	NS	NS	NS	NS	14.66	8.31	AT5G03810		GDSL-motif esterase/acyltransferase/lipase. Enzyme group with broad substrate specificity that may catalyze acyltransfer or hydrolase reactions with lipid and non-lipid substrates.
Prupe.7G123400	NS	NS	NS	3.49	2.37	NS	AT2G36690		2-oxoglutarate (2OG) and Fe(II)-dependent oxygenase superfamily protein;(source:Araport11)
Prupe.7G124000	NS	NS	NS	NS	3.49	NS	AT3G53150	UDP-GLUCOSYL TRANSFERASE 73D1 (UGT73D1)	UDP-glucosyl transferase 73D1;(source:Araport11)
Prupe.7G124700	NS	NS	NS	NS	NS	2.77	AT2G36810	SHOOT GRAVITROPISM 6 (SGR6)	Specifically involved in gravity perception and/or gravity signal transduction for the shoot gravitropic response. Effects gravitropism only in inflorescence stems but normal in both hypocotyls and roots.
Prupe.7G124800	NS	NS	2.23	NS	NS	NS	AT3G53180	NODULIN/GLUTAMINE SYNTHASE-LIKE PROTEIN (NodGS)	Encodes a protein that is the product of a fusion gene with a C-terminal GSI like sequence and an N-terminal part sharing homology with nodulins. It self-assembles into oligomers and its expression is increased in response to flagellin treatment. The protein co-localizes with microtubules and binds gamma-tubulin. RNAi lines are affected in root morphogenesis.
Prupe.7G127900	NS	NS	NS	NS	NS	14.27	None
Prupe.7G128800	NS	NS	9.83	NS	NS	NS	AT5G57620	MYB DOMAIN PROTEIN 36 (MYB36)	MYB36 is a transcriptional regulator that acts to promote differentiation of the endodermis during root development. It promotes the development the Casparian band in part by regulating the expression of genes involved in localizing lignin biosynthetic machinery to the Casparian band. MYB36 binds to and regulates the expression of factors involved in producing the Casparian band including CASP1, …
Prupe.7G131400	NS	NS	NS	NS	3.81	NS	AT4G36930	SPATULA (SPT)	Encodes a transcription factor of the bHLH protein family. Mutants have abnormal, unfused carpels and reduced seed dormancy.
Prupe.7G132000	NS	NS	NS	NS	NS	16.88	AT1G45688	COMPANION OF CELLULOSE SYNTHASE 1 (CC1)	CC1 is a plant specific gene that interacts with with the cellulose synthase complex and microtubules. It appears to play a role in localizing CESA to the membrane, microtuble dynamics , particularly during salt stress.
Prupe.7G132700	NS	NS	NS	NS	2.69	3.73	AT5G42930		alpha/beta-Hydrolases superfamily protein;(source:Araport11)
Prupe.7G133000	NS	NS	NS	NS	3.83	4.57	AT1G45207		Remorin family protein;(source:Araport11)
Prupe.7G133300	NS	NS	NS	NS	NS	2.55	AT4G36980		CLK4-associating serine/arginine-rich protein;(source:Araport11)
Prupe.7G136400	NS	NS	NS	NS	NS	2.01	AT3G50590		Transducin/WD40 repeat-like superfamily protein;(source:Araport11)
Prupe.7G136600	NS	NS	NS	NS	NS	5.62	AT5G66840		SAP domain-containing protein;(source:Araport11)
Prupe.7G141000	NS	NS	21.46	NS	NS	NS	AT2G23610	METHYL ESTERASE 3 (MES3)	Encodes a protein shown to have carboxylesterase activity, methyl IAA esterase activity, and methyl jasmonate esterase activity in vitro. This protein does not act on methyl salicylate, MeGA4, or MEGA9 in vitro.
Prupe.7G141300	NS	NS	5.79	NS	NS	NS	AT2G23610	METHYL ESTERASE 3 (MES3)	Encodes a protein shown to have carboxylesterase activity, methyl IAA esterase activity, and methyl jasmonate esterase activity in vitro. This protein does not act on methyl salicylate, MeGA4, or MEGA9 in vitro.
Prupe.7G141400	NS	NS	7.58	NS	NS	NS	AT2G23610	METHYL ESTERASE 3 (MES3)	Encodes a protein shown to have carboxylesterase activity, methyl IAA esterase activity, and methyl jasmonate esterase activity in vitro. This protein does not act on methyl salicylate, MeGA4, or MEGA9 in vitro.
Prupe.7G141500	NS	NS	3.67	NS	3.46	NS	AT2G23610	METHYL ESTERASE 3 (MES3)	Encodes a protein shown to have carboxylesterase activity, methyl IAA esterase activity, and methyl jasmonate esterase activity in vitro. This protein does not act on methyl salicylate, MeGA4, or MEGA9 in vitro.
Prupe.7G141800	NS	NS	25.99	NS	NS	NS	AT5G61140	(BRR2C)	Encodes a predicted protein with 30% identity with MER3/RCK. Similar to yast Brr2p DEAD/DExH box ATP-dependent RNA helicase.
Prupe.7G141900	NS	NS	2.91	NS	2.86	3.3	AT3G50430		golgin;(source:Araport11)
Prupe.7G142000	NS	NS	3.68	NS	NS	NS	AT3G50420		Pentatricopeptide repeat (PPR) superfamily protein;(source:Araport11)
Prupe.7G142100	NS	NS	NS	NS	5.36	NS	AT2G23620	METHYL ESTERASE 1 (MES1)	Encodes a protein shown to have carboxylesterase activity, methyl salicylate esterase activity, methyl jasmonate esterase activity, and methyl IAA esterase activity in vitro. MES1 appears to be involved in MeSA hydrolysis in planta. Expression of MES1 can restore systemic acquired resistance in SAR-deficient tobacco plants. This protein does not act on MeGA4, or MEGA9 in vitro.
Prupe.7G142600	NS	NS	NS	NS	7.06	NS	AT2G23540		GDSL-motif esterase/acyltransferase/lipase. Enzyme group with broad substrate specificity that may catalyze acyltransfer or hydrolase reactions with lipid and non-lipid substrates.
Prupe.7G143100	NS	NS	NS	NS	NS	3.44	AT3G18990	REDUCED VERNALIZATION RESPONSE 1 (VRN1)	Required for vernalization. Essential for the complete repression of FLC in vernalized plants. Required for the methylation of histone H3
Prupe.7G143200	NS	NS	NS	NS	NS	5.83	None
Prupe.7G146600	NS	NS	2.08	NS	NS	NS	AT2G23740	SU(VAR)3-9-RELATED PROTEIN 5 (SUVR5)	Encodes a SET-domain protein SUVR5 that mediates H3K9me2 deposition and silencing at stimulus response genes in a DNA methylation-independent manner.
Prupe.7G147700	NS	NS	NS	NS	3.45	2.34	AT4G37220		Cold acclimation protein WCOR413 family;(source:Araport11)
Prupe.7G150900	NS	NS	NS	NS	2.43	NS	AT4G36710	(HAM4)	GRAS family transcription factor;(source:Araport11)
Prupe.7G153000	NS	NS	NS	NS	7.57	NS	AT5G07610		F-box family protein;(source:Araport11)
Prupe.7G153200	NS	NS	NS	NS	NS	2.13	AT3G50670	U1 SMALL NUCLEAR RIBONUCLEOPROTEIN-70K (U1-70K)	Encodes U1 snRNP 70K
Prupe.7G154100	NS	NS	NS	NS	2.42	NS	None
Prupe.7G155300	NS	NS	2.23	NS	NS	NS	AT1G63810		nucleolar protein;(source:Araport11)
Prupe.7G157600	NS	NS	2.18	NS	NS	2.29	AT4G36520		Chaperone DnaJ-domain superfamily protein;(source:Araport11)
Prupe.7G158400	NS	NS	2.34	3.02	4.81	5.67	AT4G36470		S-adenosyl-L-methionine-dependent methyltransferases superfamily protein;(source:Araport11)
Prupe.7G159800	NS	NS	NS	NS	4.47	6.62	AT2G18193		P-loop containing nucleoside triphosphate hydrolases superfamily protein;(source:Araport11)
Prupe.7G161400	NS	NS	2.78	NS	2.06	2	AT4G38180	FAR1-RELATED SEQUENCE 5 (FRS5)	FAR1-related sequence 5;(source:Araport11)
Prupe.7G162300	NS	NS	2.6	NS	NS	NS	AT3G51000		alpha/beta-Hydrolases superfamily protein;(source:Araport11)
Prupe.7G163200	NS	NS	NS	7.93	NS	3.28	AT3G51030	THIOREDOXIN H-TYPE 1 (TRX1)	encodes a cytosolic thioredoxin that reduces disulfide bridges of target proteins by the reversible formation of a disulfide bridge between two neighboring Cys residues present in the active site. Thioredoxins have been found to regulate a variety of biological reactions in prokaryotic and eukaryotic cells.
Prupe.7G168000	NS	NS	2.5	NS	NS	2.49	AT2G17930		Phosphatidylinositol 3- and 4-kinase family protein with FAT domain-containing protein;(source:Araport11)
Prupe.7G171500	NS	NS	5.89	3.53	3.07	2.64	AT5G66130	RADIATION SENSITIVE 17 (ATRAD17)	Encodes a homolog to yeast RAD17. Involved in the regulation of DNA damage repair and homologous recombination. Mutant has increased sensitivity to MMS and increased telomere lengths.
Prupe.7G172200	NS	NS	2.17	NS	NS	NS	AT1G60560		SWIM zinc finger family protein;(source:Araport11)
Prupe.7G172600	NS	NS	NS	NS	NS	2.43	AT4G35920	MID1-COMPLEMENTING ACTIVITY 1 (MCA1)	Encodes an integral plasma membrane protein. Functionally complements the yeast mid1 mutant, a deficiency of Ca2+ influx. Involved in Ca2+ influx and mechanical sensing in roots. An over-expression line showed increased Ca2+ uptake than the wild type plant. The primary root of a knock-out mutant failed to penetrate a harder agar medium from a softer medium.
Prupe.7G173100	NS	NS	NS	NS	NS	7.55	None
Prupe.7G173600	NS	NS	3.76	NS	4.46	7.05	AT1G63855		Putative methyltransferase family protein;(source:Araport11)
Prupe.7G175700	NS	NS	NS	2.79	NS	NS	AT5G66050		Wound-responsive family protein;(source:Araport11)
Prupe.7G177800	NS	NS	4.85	NS	NS	NS	AT1G47670		Transmembrane amino acid transporter family protein;(source:Araport11)
Prupe.7G180900	NS	NS	NS	2.95	NS	NS	AT2G17580	AHG2-1 SUPPRESSOR 1 (AGS1)	Encodes a bacterial-type poly(A) polymerase, AGS1.
Prupe.7G182400	NS	NS	NS	NS	NS	6.42	AT4G03500		Ankyrin repeat family protein;(source:Araport11)
Prupe.7G182600	NS	NS	7.37	NS	5.99	4.45	AT4G03500		Ankyrin repeat family protein;(source:Araport11)
Prupe.7G183100	NS	NS	NS	4.39	NS	NS	AT5G49160	METHYLTRANSFERASE 1 (MET1)	Encodes a cytosine methyltransferase MET1. Required for silencing of FWA paternal allele in endosperm. Two lines with RNAi constructs directed against DMT1 have reduced agrobacterium-mediated tumor formation. The mRNA is cell-to-cell mobile.
Prupe.7G183500	NS	NS	2.28	NS	NS	NS	AT4G35520	MUTL PROTEIN HOMOLOG 3 (MLH3)	DNA mismatch repair protein similar to MutL. Required for normal levels of meiotic crossovers
Prupe.7G184000	NS	NS	NS	NS	NS	2.22	AT3G51470		Protein phosphatase 2C family protein;(source:Araport11)
Prupe.7G184600	NS	NS	2.1	NS	NS	NS	AT1G42540	GLUTAMATE RECEPTOR 3.3 (GLR3.3)	member of Putative ligand-gated ion channel subunit family
Prupe.7G185900	NS	NS	4.31	3.6	19.36	4.32	AT1G73100	SU(VAR)3-9 HOMOLOG 3 (SUVH3)	Encodes a SU(VAR)3-9 homolog, a SET domain protein. Known SET domain proteins are involved in epigenetic control of gene expression and act as histone methyltransferases. There are 10 SUVH genes in Arabidopsis and members of this subfamily of the SET proteins have an additional conserved SRA domain.
Prupe.7G186500	NS	NS	NS	NS	NS	2.85	AT1G30590		RNA polymerase I specific transcription initiation factor RRN3 protein;(source:Araport11)
Prupe.7G187200	NS	NS	NS	NS	NS	4.89	None
Prupe.7G189800	NS	NS	NS	NS	2.42	2.4	AT4G33150		Encodes two proteins. One protein is the monofunctional saccharopine dehydrogenase involved in lysine degradation. The longer protein from the same LKR/SDH locus is bifunctional and also has saccharopine dehydrogenase activity. The monofunctional SDH functions mainly to enhance the flux of lysine catabolism. Gene expression is induced by abscisic acid, jasmonate, and under sucrose starvation.
Prupe.7G190500	NS	NS	NS	NS	NS	4.44	AT2G26450		Plant invertase/pectin methylesterase inhibitor superfamily;(source:Araport11)
Prupe.7G194200	NS	NS	2.03	NS	NS	NS	AT1G19220	AUXIN RESPONSE FACTOR 19 (ARF19)	Encodes an auxin response factor that contains the conserved VP1-B3 DNA-binding domain at its N-terminus and the Aux/IAA-like domains III and IV present in most ARFs at its C-terminus. The protein interacts with IAA1 (yeast two hybrid) and other auxin response elements such as ER7 and ER9 (yeast one hybrid). ARF19 protein can complement many aspects of the arf7 mutant phenotype and , together wit…
Prupe.7G196400	NS	NS	3.19	NS	3.34	2.84	AT4G35740	(RecQl3)	Encodes RECQ3, an ATP-dependent helicase.
Prupe.7G198300	NS	NS	NS	NS	2.18	NS	AT5G07990	TRANSPARENT TESTA 7 (TT7)	Required for flavonoid 3' hydroxylase activity. Enzyme abundance relative to CHS determines Quercetin/Kaempferol metabolite ratio. The mRNA is cell-to-cell mobile.
Prupe.7G198800	NS	NS	2.6	2.28	NS	2.41	AT1G77550		tubulin-tyrosine ligase;(source:Araport11)
Prupe.7G200000	NS	NS	NS	NS	3.59	3.23	AT5G45550	MOB1-LIKE (MOB1-like)	Encodes a gene product involved in both sporogenesis and gametogenesis and is required for the normal progression of megasporogenesis and microsporogenesis. Additional alleles were isolated in a screen for enhancers of PID and genetic analysis indicates a role for MOB1A in auxin mediated signaling.
Prupe.7G200900	NS	NS	2.39	NS	NS	NS	AT5G35560		DENN (AEX-3) domain-containing protein;(source:Araport11)
Prupe.7G203500	NS	NS	2.71	NS	NS	NS	AT1G72830	"NUCLEAR FACTOR Y, SUBUNIT A3" (NF-YA3)	Encodes a subunit of CCAAT-binding complex, binds to CCAAT box motif present in some plant promoter sequences. One of three members of this class (HAP2A, HAP2B, HAP2C), it is expressed in vegetative and reproductive tissues. Expression is upregulated in the shoot of cax1/cax3 mutant.
Prupe.7G207000	NS	NS	NS	NS	2.94	3.23	AT1G72880		Survival protein SurE-like phosphatase/nucleotidase;(source:Araport11)
Prupe.7G207500	NS	NS	17.07	NS	NS	NS	AT5G56960		basic helix-loop-helix (bHLH) DNA-binding family protein;(source:Araport11)
Prupe.7G207900	NS	NS	NS	NS	NS	247.09	AT4G31980		PPPDE thiol peptidase family protein;(source:Araport11)
Prupe.7G210000	NS	NS	2.3	NS	NS	NS	AT3G13750	BETA GALACTOSIDASE 1 (BGAL1)	beta-galactosidase, glycosyl hydrolase family 35 The mRNA is cell-to-cell mobile.
Prupe.7G216700	NS	NS	NS	NS	2.39	NS	AT4G26270	PHOSPHOFRUCTOKINASE 3 (PFK3)	phosphofructokinase 3;(source:Araport11)
Prupe.7G216800	NS	NS	NS	NS	3.38	3.25	AT5G47240	NUDIX HYDROLASE HOMOLOG 8 (NUDT8)	nudix hydrolase homolog 8;(source:Araport11)
Prupe.7G217000	NS	NS	NS	NS	2.58	NS	AT4G29230	NAC DOMAIN CONTAINING PROTEIN 75 (NAC075)	NAC domain containing protein 75;(source:Araport11)
Prupe.7G218900	NS	NS	3.94	NS	4.3	NS	AT5G25930		kinase family with leucine-rich repeat domain-containing protein;(source:Araport11)
Prupe.7G220200	NS	NS	3.19	NS	2.05	2.67	AT2G40570		initiator tRNA phosphoribosyl transferase family protein;(source:Araport11)
Prupe.7G221900	NS	NS	NS	3.39	NS	NS	AT5G07900		Mitochondrial transcription termination factor family protein;(source:Araport11)
Prupe.7G225700	NS	NS	NS	NS	NS	2.58	AT4G32360		Pyridine nucleotide-disulfide oxidoreductase family protein;(source:Araport11)
Prupe.7G226000	NS	NS	20.45	22.04	6.16	10.19	AT3G06880		Transducin/WD40 repeat-like superfamily protein;(source:Araport11)
Prupe.7G226300	NS	NS	3.75	NS	6.89	7.79	AT1G52190	NRT1/ PTR FAMILY 1.2 (NPF1.2)	Encodes a low affinity nitrate transporter that is expressed in the plasma membrane and found in the phloem of the major veins of leaves. It is responsible for nitrate redistribution to young leaves.
Prupe.7G226800	NS	NS	NS	6.78	NS	NS	AT4G13370		serine/arginine repetitive matrix protein, putative (DUF936);(source:Araport11)
Prupe.7G228000	NS	NS	NS	NS	2.45	2.24	AT3G24460		Serinc-domain containing serine and sphingolipid biosynthesis protein;(source:Araport11)
Prupe.7G230700	NS	NS	NS	NS	NS	3.38	AT1G11330		S-locus lectin protein kinase family protein;(source:Araport11)
Prupe.7G233100	NS	NS	2.04	NS	NS	NS	AT3G24630	TON1 RECRUITING MOTIF 34 (TRM34)	hypothetical protein;(source:Araport11)
Prupe.7G234100	NS	NS	2.12	NS	NS	NS	AT1G67300		Major facilitator superfamily protein;(source:Araport11)
Prupe.7G236500	NS	NS	NS	11.23	NS	NS	None
Prupe.7G237400	NS	NS	NS	NS	5.76	3.79	AT2G26650	K+ TRANSPORTER 1 (KT1)	Encodes AKT1, a member of the Shaker family inward rectifying potassium channel predominantly expressed in predominantly in root hairs and root endodermis. This family includes five groups based on phylogenetic analysis (FEBS Letters (2007) 581: 2357): I (inward rectifying channel): AKT1 (AT2G26650), AKT5 (AT4G32500) and SPIK (also known as AKT6, AT2G25600); II (inward rectifying channel): KAT1 (…
Prupe.7G239500	NS	NS	NS	4.23	NS	NS	AT3G19360		Zinc finger (CCCH-type) family protein;(source:Araport11)
Prupe.7G242900	NS	NS	6.27	NS	6.41	4.93	AT1G15520	ATP-BINDING CASSETTE G40 (ABCG40)	ABC transporter family involved in ABA transport and resistance to lead. Localizes to plasma membrane. Upregulated by lead. Expressed in leaves, flowers, stomata and roots.
Prupe.7G243400	NS	NS	NS	NS	3.77	NS	AT2G41480	PEROXIDASE 25 (PRX25)	Encodes a cationic cell-wall-bound peroxidase homolog that is involved in the lignification of cell walls.
Prupe.7G243500	NS	NS	NS	3.04	NS	NS	AT5G20150	SPX DOMAIN GENE 1 (SPX1)	Expression is upregulated in the shoot of cax1/cax3 mutant. Additionally, its expression is responsive to both phosphate (Pi) and phosphite (Phi) in both roots and shoots. The mRNA is cell-to-cell mobile.
Prupe.7G246200	NS	NS	31.33	NS	NS	NS	AT5G20230	BLUE-COPPER-BINDING PROTEIN (BCB)	Encodes a Al-stress-induced gene. Along with TCF, it promotes lignin biosynthesis in response to cold stress. The mRNA is cell-to-cell mobile.
Prupe.7G246400	NS	NS	6.26	NS	NS	NS	AT5G20230	BLUE-COPPER-BINDING PROTEIN (BCB)	Encodes a Al-stress-induced gene. Along with TCF, it promotes lignin biosynthesis in response to cold stress. The mRNA is cell-to-cell mobile.
Prupe.7G247400	NS	NS	3.19	NS	NS	NS	AT2G13290		beta-1,4-N-acetylglucosaminyltransferase family protein;(source:Araport11)
Prupe.7G248400	NS	NS	NS	NS	NS	2.34	None
Prupe.7G251200	NS	NS	4.19	4.87	6.91	NS	None
Prupe.7G257700	NS	NS	2.48	NS	NS	NS	AT2G25290	PHOX1 (Phox1)	Encodes one of the 36 carboxylate clamp (CC)-tetratricopeptide repeat (TPR) proteins (Prasad 2010, Pubmed ID: 20856808) with potential to interact with Hsp90/Hsp70 as co-chaperones.
Prupe.7G259900	NS	NS	NS	NS	2.29	2.99	AT1G63270	ATP-BINDING CASSETTE I1 (ABCI1)	Encodes a member of a heterogenous group of non-intrinsic ATP-binding cassette (ABC) proteins. Members of this group bear no close resemblance to each other nor to representatives of specific ABC protein subfamilies from other organisms. This grouping is arbitrary and will likely change upon acquisition of further data.
Prupe.7G260000	NS	NS	2.05	NS	2.01	NS	AT4G30993		Calcineurin-like metallo-phosphoesterase superfamily protein;(source:Araport11)
Prupe.7G261100	NS	NS	NS	NS	NS	2.39	None
Prupe.7G261200	NS	NS	NS	NS	2.86	3.11	None
Prupe.7G268600	NS	NS	5.25	NS	25.33	24.86	AT5G16990		molecular function has not been defined, was shown involved in oxidative stress tolerance. The mRNA is cell-to-cell mobile.
Prupe.8G004100	NS	NS	3.4	NS	NS	4.42	AT5G23530	CARBOXYESTERASE 18 (CXE18)	carboxyesterase 18;(source:Araport11)
Prupe.8G004700	NS	NS	2.2	NS	2.02	2.06	AT1G71360	SUN-DOMAIN PROTEIN 4 (SUN4)	Encodes a member of the mid-SUN subfamily of SUN-domain proteins that is localized to both the nuclear envelope and the ER. It is involved in early seed development and nuclear morphology.
Prupe.8G005200	NS	NS	NS	NS	NS	2.01	AT5G17680		disease resistance protein (TIR-NBS-LRR class);(source:Araport11)
Prupe.8G007600	NS	NS	NS	NS	2.56	NS	AT3G07040	RESISTANCE TO P. SYRINGAE PV MACULICOLA 1 (RPM1)	Contains an N-terminal tripartite nucleotide binding site and a C-terminal tandem array of leucine-rich repeats. Confers resistance to Pseudomonas syringae strains that carry the avirulence genes avrB and avrRpm1.
Prupe.8G008100	NS	NS	NS	NS	2.96	2.57	AT2G45550	"CYTOCHROME P450, FAMILY 76, SUBFAMILY C, POLYPEPTIDE 4" (CYP76C4)	member of CYP76C
Prupe.8G011000	NS	NS	8.78	NS	NS	NS	AT2G36690		2-oxoglutarate (2OG) and Fe(II)-dependent oxygenase superfamily protein;(source:Araport11)
Prupe.8G018700	NS	NS	3.9	5.38	14.01	6.84	AT1G43800	FLORAL TRANSITION AT THE MERISTEM1 (FTM1)	Plant stearoyl-acyl-carrier-protein desaturase family protein;(source:Araport11)
Prupe.8G021200	NS	NS	2.57	NS	NS	NS	AT1G78780		pathogenesis-related family protein;(source:Araport11)
Prupe.8G021600	NS	NS	2.13	NS	2.42	2.84	AT5G27860		hypothetical protein;(source:Araport11)
Prupe.8G021800	NS	NS	5.34	NS	NS	NS	AT2G26710	PHYB ACTIVATION TAGGED SUPPRESSOR 1 (BAS1)	Encodes a member of the cytochrome p450 family that serves as a control point between multiple photoreceptor systems and brassinosteroid signal transduction. Involved in brassinolide metabolism. Mediates response to a variety of light signals including hypocotyl elongation and cotyledon expansion.
Prupe.8G023000	NS	NS	NS	NS	2.89	3.04	AT1G17880	BASIC TRANSCRIPTION FACTOR 3 (BTF3)	basic transcription factor 3;(source:Araport11)
Prupe.8G023100	NS	NS	NS	NS	NS	2.26	AT5G17680		disease resistance protein (TIR-NBS-LRR class);(source:Araport11)
Prupe.8G023500	NS	NS	NS	NS	2.69	3.37	AT5G17680		disease resistance protein (TIR-NBS-LRR class);(source:Araport11)
Prupe.8G024800	NS	NS	7.64	3.95	2.46	4.25	None
Prupe.8G024900	NS	NS	2.25	NS	NS	NS	AT4G35780	SERINE/THREONINE/TYROSINE KINASE 17 (STY17)	ACT-like protein tyrosine kinase family protein;(source:Araport11)
Prupe.8G026200	NS	NS	2.93	2.56	2.39	2.58	AT2G20710		Tetratricopeptide repeat (TPR)-like superfamily protein;(source:Araport11)
Prupe.8G026600	NS	NS	NS	NS	NS	2.5	AT5G16790	(THO7)	Encodes a component of the putative Arabidopsis THO/TREX complex: THO1 or HPR1 (At5g09860), THO2 (At1g24706), THO3 or TEX1 (At5g56130), THO5 (At5g42920, At1g45233), THO6 (At2g19430), and THO7 (At5g16790, At3g02950). THO/TREX complexes in animals have been implicated in the transport of mRNA precursors. Mutants of THO3/TEX1, THO1, THO6 accumulate reduced amount of small interfering (si)RNA, sugges…
Prupe.8G026700	NS	NS	3.63	NS	3.95	3.57	AT5G17680		disease resistance protein (TIR-NBS-LRR class);(source:Araport11)
Prupe.8G027000	NS	NS	4.49	NS	4.7	5.62	AT5G17680		disease resistance protein (TIR-NBS-LRR class);(source:Araport11)
Prupe.8G029100	NS	NS	NS	NS	3.11	3.06	None
Prupe.8G030300	NS	NS	NS	NS	3.8	4.15	AT3G18670		Ankyrin repeat family protein;(source:Araport11)
Prupe.8G031700	NS	NS	NS	NS	9.16	9.98	AT1G44900	MINICHROMOSOME MAINTENANCE 2 (MCM2)	Encodes MCM2 (MINICHROMOSOME MAINTENANCE 2), a protein essential to embryo development. Overexpression results in altered root meristem function.
Prupe.8G031800	NS	NS	2.72	NS	2.03	2.34	AT5G17680		disease resistance protein (TIR-NBS-LRR class);(source:Araport11)
Prupe.8G032400	NS	NS	2.1	NS	2.28	2.61	AT5G17680		disease resistance protein (TIR-NBS-LRR class);(source:Araport11)
Prupe.8G033800	NS	NS	2.69	NS	2.5	2.94	AT4G03430	STABILIZED 1 (STA1)	Encodes a nuclear protein similar to the human U5 small ribonucleoprotein-associated 102-kD protein and to the yeast pre-mRNA splicing factors Prp1p and Prp6p. STA1 expression is upregulated by cold stress, and the sta1-1 mutant is defective in the splicing of the cold-induced COR15A gene. Luciferase imaging was used to isolate a recessive mutant, sta1-1, with enhanced stability of the normally u…
Prupe.8G034400	NS	NS	4.45	NS	3.08	6.29	AT5G45230		Disease resistance protein (TIR-NBS-LRR class) family;(source:Araport11)
Prupe.8G034500	NS	NS	4.13	NS	3	2.69	AT5G17680		disease resistance protein (TIR-NBS-LRR class);(source:Araport11)
Prupe.8G034900	NS	NS	2.89	NS	2.72	2.62	AT5G17680		disease resistance protein (TIR-NBS-LRR class);(source:Araport11)
Prupe.8G035300	NS	NS	2.51	NS	NS	NS	AT5G09330	NAC DOMAIN CONTAINING PROTEIN 82 (NAC082)	NAC domain containing protein 82;(source:Araport11)
Prupe.8G037200	NS	NS	NS	NS	3.6	3.23	None
Prupe.8G037900	NS	NS	8.22	NS	6	NS	AT5G50080	ETHYLENE RESPONSE FACTOR 110 (ERF110)	encodes a member of the ERF (ethylene response factor) subfamily B-4 of ERF/AP2 transcription factor family. The protein contains one AP2 domain and is phosphorylated in planta. There are 7 members in this subfamily.
Prupe.8G038800	NS	NS	2.35	NS	NS	2.05	AT5G14620	DOMAINS REARRANGED METHYLTRANSFERASE 2 (DRM2)	A putative DNA methyltransferase with rearranged catalytic domains; similar to mammalian DNMT3 methyltransferases; contains UBA domains. The 3'-end proximal part of the gene coding region is highly methylated at both adenine and cytosine residues.
Prupe.8G039800	NS	NS	NS	NS	3.67	3.42	AT3G42170	DAYSLEEPER (DAYSLEEPER)	transposase-like gene with conserved domains from the family of hAT transposases that includes hobo from Drosophila melanogaster, Activator (Ac) from maize, and Tam3 from snapdragon but lacks several amino acids known to be essential for Ac transposition5. The DAYSLEEPER gene lacks 8 bp duplications and TIRs (a common feature of transcriptionally silent hAT transposases), however, DAYSLEEPER expr…
Prupe.8G042000	NS	NS	NS	NS	2.34	NS	AT1G71710		DNAse I-like superfamily protein;(source:Araport11)
Prupe.8G042100	NS	NS	NS	NS	4.78	NS	None
Prupe.8G043900	NS	NS	4.9	NS	NS	NS	AT4G32450	MEF8 SIMILAR (MEF8S)	Pentatricopeptide repeat (PPR) superfamily protein;(source:Araport11)
Prupe.8G044300	NS	NS	NS	NS	NS	2.16	AT5G17680		disease resistance protein (TIR-NBS-LRR class);(source:Araport11)
Prupe.8G045000	NS	NS	2.25	NS	NS	NS	AT1G34150		Pseudouridine synthase family protein;(source:Araport11)
Prupe.8G046000	NS	NS	NS	NS	NS	2.28	AT4G15760	MONOOXYGENASE 1 (MO1)	Encodes a protein with similarity to monooxygenases that are known to degrade salicylic acid (SA).
Prupe.8G046100	NS	NS	2.73	NS	2	2.05	AT1G71810		Protein kinase superfamily protein;(source:Araport11)
Prupe.8G047900	NS	NS	NS	NS	NS	3.75	AT5G48100	TRANSPARENT TESTA 10 (TT10)	Encodes a protein that is similar to laccase-like polyphenol oxidases. Involved in lignin and flavonoids biosynthesis. It has four conserved copper binding domains. Expressed in developing testa, where it colocalizes with the flavonoid end products proanthocyanidins and flavonols. Mutant plants exhibited a delay in developmentally determined browning of the testa, characterized by the pale brown …
Prupe.8G048100	NS	NS	NS	NS	NS	2.59	AT5G48100	TRANSPARENT TESTA 10 (TT10)	Encodes a protein that is similar to laccase-like polyphenol oxidases. Involved in lignin and flavonoids biosynthesis. It has four conserved copper binding domains. Expressed in developing testa, where it colocalizes with the flavonoid end products proanthocyanidins and flavonols. Mutant plants exhibited a delay in developmentally determined browning of the testa, characterized by the pale brown …
Prupe.8G051100	NS	NS	NS	NS	NS	3.49	AT5G63320	NUCLEAR PROTEIN X1 (NPX1)	Encodes NPX1 (Nuclear Protein X1), a nuclear factor regulating abscisic acid responses.
Prupe.8G054300	NS	NS	6.02	NS	2.25	NS	AT1G45616	RECEPTOR LIKE PROTEIN 6 (RLP6)	receptor like protein 6;(source:Araport11)
Prupe.8G054400	NS	NS	3.15	NS	NS	NS	AT1G45616	RECEPTOR LIKE PROTEIN 6 (RLP6)	receptor like protein 6;(source:Araport11)
Prupe.8G056800	NS	NS	3.29	NS	3.42	4.13	AT1G71920	HISTIDINE BIOSYNTHESIS 6B (HISN6B)	Encodes a protein that is believed to act as a histidinol-phosphate transaminase involved in histidine biosynthesis. If the gene encoding the other protein shown to have this function, HISN6A (AT5G10330), is disrupted, a residual level of histidine biosynthesis continues, suggesting that HISN6B can somewhat compensate for the loss of HISN6A.
Prupe.8G059900	NS	NS	NS	NS	2.03	NS	AT5G09420	TRANSLOCON AT THE OUTER MEMBRANE OF CHLOROPLASTS 64-V (TOC64-V)	Encodes one of the 36 carboxylate clamp (CC)-tetratricopeptide repeat (TPR) proteins (Prasad 2010, Pubmed ID: 20856808) with potential to interact with Hsp90/Hsp70 as co-chaperones.
Prupe.8G060700	NS	NS	NS	NS	NS	4.61	AT3G42170	DAYSLEEPER (DAYSLEEPER)	transposase-like gene with conserved domains from the family of hAT transposases that includes hobo from Drosophila melanogaster, Activator (Ac) from maize, and Tam3 from snapdragon but lacks several amino acids known to be essential for Ac transposition5. The DAYSLEEPER gene lacks 8 bp duplications and TIRs (a common feature of transcriptionally silent hAT transposases), however, DAYSLEEPER expr…
Prupe.8G064100	NS	NS	2.49	NS	NS	NS	AT5G64260	EXORDIUM LIKE 2 (EXL2)	EXORDIUM like 2;(source:Araport11)
Prupe.8G066400	NS	NS	13.16	NS	NS	NS	AT4G33565		RING/U-box superfamily protein;(source:Araport11)
Prupe.8G072900	NS	NS	NS	NS	NS	2.41	AT1G74520	HVA22 HOMOLOGUE A (HVA22A)	Part of the AtHVA22a family. Protein expression is ABA- and stress-inducible.
Prupe.8G073700	NS	NS	3.34	NS	2.68	2.69	AT2G14210	AGAMOUS-LIKE 44 (AGL44)	MADS box gene, transcription factor
Prupe.8G073800	NS	NS	4.68	NS	2.87	2.91	None
Prupe.8G076300	NS	NS	2.07	NS	NS	NS	AT5G64440	FATTY ACID AMIDE HYDROLASE (FAAH)	AtFAAH (fatty acid amide hydrolase) modulates endogenous NAEs (N-Acylethanolamines) levels in plants by hydrolyzing NAEs to ethanolamine and their corresponding free fatty acids. NAE depletion likely participates in the regulation of plant growth. The mRNA is cell-to-cell mobile.
Prupe.8G077100	NS	NS	3.27	NS	NS	NS	AT3G14470		NB-ARC domain-containing disease resistance protein;(source:Araport11)
Prupe.8G084400	NS	NS	8.34	NS	7.9	8.12	AT1G63780	(IMP4)	Small nucleolar ribonucleoprotein protein involved in ribosomal RNA processing. Located in nucleolus and cajal bodies.
Prupe.8G084800	NS	NS	NS	NS	4.4	5.26	AT1G63780	(IMP4)	Small nucleolar ribonucleoprotein protein involved in ribosomal RNA processing. Located in nucleolus and cajal bodies.
Prupe.8G087300	NS	NS	2.13	NS	NS	NS	AT2G21340	EDS5 HOMOLOGUE (EDS5H)	Encodes a homolog of the multidrug and toxin extrusion transporter ENHANCED DISEASE SUSCEPTIBILITY5 that is constitutively expressed in green tissues independent of pathogen infection and is expressed in the chloroplast envelope. Unlike EDS5, it does not contribute to pathogen-induced SA accumulation.
Prupe.8G087700	NS	NS	NS	NS	2.1	NS	AT2G21370	XYLULOSE KINASE-1 (XK-1)	Although this gene has a sequence similar to xylulose kinases, several lines of experimental evidence suggest that it does not act on xylulose or deoxy-xylulose.
Prupe.8G088400	NS	NS	NS	6.03	NS	NS	AT2G16440	MINICHROMOSOME MAINTENANCE 4 (MCM4)	Minichromosome maintenance (MCM2/3/5) family protein;(source:Araport11)
Prupe.8G094000	NS	NS	2.51	NS	2.58	NS	None
Prupe.8G095500	NS	NS	NS	NS	4.7	NS	None
Prupe.8G097700	NS	NS	20.18	NS	NS	NS	None
Prupe.8G097800	NS	NS	2.26	NS	2.12	NS	AT5G53130	CYCLIC NUCLEOTIDE GATED CHANNEL 1 (CNGC1)	member of Cyclic nucleotide gated channel family
Prupe.8G100800	NS	NS	18.14	12.77	12.73	3.13	AT1G11755	LEAF WILTING 1 (LEW1)	Encodes a cis-prenyltransferase, involved in dolichol biosynthesis. Wilted leaves in mutants due to cell membrane lesions. Mutants have increased drought tolerance, but hypersensitve to dark stress.
Prupe.8G103100	NS	NS	NS	NS	4.22	NS	AT4G34320		transmembrane protein, putative (DUF677);(source:Araport11)
Prupe.8G103600	NS	NS	NS	NS	NS	4.85	AT5G65860		ankyrin repeat family protein;(source:Araport11)
Prupe.8G106200	NS	NS	3.28	NS	6.86	4.56	AT1G65810		P-loop containing nucleoside triphosphate hydrolases superfamily protein;(source:Araport11)
Prupe.8G107200	NS	NS	7.56	NS	NS	NS	AT2G16050		Cysteine/Histidine-rich C1 domain family protein;(source:Araport11)
Prupe.8G107600	NS	NS	NS	NS	2.61	NS	AT2G16050		Cysteine/Histidine-rich C1 domain family protein;(source:Araport11)
Prupe.8G108900	NS	NS	NS	NS	3.03	2.97	AT1G49430	LONG-CHAIN ACYL-COA SYNTHETASE 2 (LACS2)	Encodes a long chain acyl-CoA synthetase that catalyzes the synthesis of omega-hydroxy fatty acyl-CoA intermediates in the pathway to cutin synthesis. Required for repression of lateral root formation.
Prupe.8G109500	NS	NS	5.08	NS	6.09	4.46	AT5G36930		Disease resistance protein (TIR-NBS-LRR class) family;(source:Araport11)
Prupe.8G109600	NS	NS	NS	NS	4.17	4.11	None
Prupe.8G110100	NS	NS	65.27	NS	NS	NS	AT5G42650	ALLENE OXIDE SYNTHASE (AOS)	Encodes a member of the cytochrome p450 CYP74 gene family that functions as an allene oxide synthase. This enzyme catalyzes dehydration of the hydroperoxide to an unstable allene oxide in the JA biosynthetic pathway. It shows a dual catalytic activity, the major one being a 13-AOS but also expressing a 9-AOS activity. CFA-Leu, CFA-Val, CFA-Met and CFA-Ala can induce the expression of AOS.
Prupe.8G111900	NS	NS	9.19	NS	7.96	8.23	AT5G17880	CONSTITUTIVE SHADE-AVOIDANCE1 (CSA1)	Encodes a TIR-NBS-LRR protein CSA1 that functions in photomorphogenic development. csa1 mutants display a constitutive shade-avoidance (CSA) phenotype (long stem) under high red:far-red rations (i.e. in the absence of a shade signal). csa1 mutation can be complemented by RPS4, a TIR-NBS-LRR protein that confers resistance against bacterium Pseudomonas syringae.
Prupe.8G112100	NS	NS	4.2	NS	NS	NS	AT5G17680		disease resistance protein (TIR-NBS-LRR class);(source:Araport11)
Prupe.8G115500	NS	NS	5.06	5.21	5.07	NS	AT3G19050	PHRAGMOPLAST ORIENTING KINESIN 2 (POK2)	PHRAGMOPLAST ORIENTING KINESIN 2 is one of the two Arabidopsis homologs isolated in yeast two-hybrid screen for interaction partners of maize gene TANGLED1 (TAN1). Based on sequence homology in their motor domains, POK1 and POK2 belong to the kinesin-12 class which also includes the well-characterized group of phragmoplast-associated kinesins AtPAKRPs. Both kinesins are composed of an N-terminal …
Prupe.8G132200	NS	NS	NS	NS	3.29	6.89	AT2G15430	(NRPB3)	Non-catalytic subunit of nuclear DNA-dependent RNA polymerases II, IV and V; homologous to budding yeast RPB3 and the E. coli RNA polymerase alpha subunit. A closely related paralog, encoded by At2g15400, can substitute for At2g15430 in the context of Pol V.
Prupe.8G132800	NS	NS	NS	NS	6.24	NS	AT4G35220	CYCLASE2 (CYCLASE2)	Cyclase family protein;(source:Araport11)
Prupe.8G136700	NS	NS	3.69	NS	NS	NS	AT5G44750	(REV1)	Homologous to Y-family DNA polymerases, contains BRCT domain. Mutants are sensitive to UV-B radiation. Gene is involved in damage-tolerance mechanisms through translesion synthesis(TLS).
Prupe.8G138600	NS	NS	NS	NS	NS	5.04	AT2G14900		Gibberellin-regulated family protein;(source:Araport11)
Prupe.8G141500	NS	NS	NS	NS	3.71	6.67	AT2G14830	IST1-LIKE 10 (ISTL10)	Ist1p;(source:Araport11)
Prupe.8G142300	NS	NS	2.95	NS	NS	NS	AT2G14820	NAKED PINS IN YUC MUTANTS 2 (NPY2)	A member of the NPY gene family (NPY1/AT4G31820, NPY2/AT2G14820, NPY3/AT5G67440, NPY4/AT2G23050, NPY5/AT4G37590). Involved in auxin-mediated organogenesis.
Prupe.8G145600	NS	NS	NS	5.8	77.04	80.12	AT4G33840		Glycosyl hydrolase family 10 protein;(source:Araport11)
Prupe.8G146900	NS	NS	NS	NS	6.53	NS	None
Prupe.8G147900	NS	NS	NS	NS	NS	5.93	AT2G22980	SERINE CARBOXYPEPTIDASE-LIKE 13 (SCPL13)	serine carboxypeptidase-like 13;(source:Araport11)
Prupe.8G149100	NS	NS	8.54	NS	NS	NS	AT3G19660		hypothetical protein;(source:Araport11)
Prupe.8G149600	NS	NS	344.41	NS	NS	3.81	AT3G57750	HOPZ-ETI-DEFICIENT 1 (ZED1)	Encodes a pseudokinase that likely acts as a decoy to lure the P. syringae effector acetyltransferase HopZ1a to the ZAR1-resistance complex, resulting in effector-triggered immunity (ETI) activation. It is acetylated by HopZ1a.
Prupe.8G150100	NS	NS	4.47	NS	5.95	5.99	AT2G26190		calmodulin-binding family protein;(source:Araport11)
Prupe.8G153800	NS	NS	NS	11.92	NS	NS	AT2G14610	PATHOGENESIS-RELATED GENE 1 (PR1)	PR1 gene expression is induced in response to a variety of pathogens. It is a useful molecular marker for the SAR response. Though the Genbank record for the cDNA associated to this gene is called 'PR-1-like', the sequence actually corresponds to PR1. Expression of this gene is salicylic-acid responsive.
Prupe.8G156200	NS	NS	2.12	NS	NS	NS	AT1G64260		MuDR family transposase;(source:Araport11)
Prupe.8G156400	NS	NS	2.02	NS	2.8	2.58	AT3G57570		ARM repeat superfamily protein;(source:Araport11)
Prupe.8G156700	NS	NS	3.63	NS	NS	NS	AT1G58440	(XF1)	Encodes a putative protein that has been speculated, based on sequence similarities, to have squalene monooxygenase activity.
Prupe.8G156900	NS	NS	NS	22.97	NS	9.88	AT4G17000		neurofilament heavy protein;(source:Araport11)
Prupe.8G157000	NS	NS	NS	NS	NS	18.65	None
Prupe.8G157200	NS	NS	3.43	NS	NS	NS	AT1G09970	(LRR XI-23)	RLK7 belongs to a leucine-rich repeat class of receptor-likekinase (LRR-RLKs). It is involved in the control of germination speed and the tolerance to oxidant stress. The mRNA is cell-to-cell mobile.
Prupe.8G159200	NS	NS	2.01	NS	2.15	2.21	AT1G16930		F-box/RNI-like/FBD-like domains-containing protein;(source:Araport11)
Prupe.8G160100	NS	NS	NS	NS	NS	5.95	AT2G21180		transmembrane protein;(source:Araport11)
Prupe.8G163100	NS	NS	NS	NS	NS	3.55	AT2G21050	LIKE AUXIN RESISTANT 2 (LAX2)	Encodes LAX2 (LIKE AUXIN RESISTANT), a member of the AUX1 LAX family of auxin influx carriers. Required for the establishment of embryonic root cell organization.
Prupe.8G163500	NS	NS	2.55	3.61	7.38	7.14	AT4G34950	MAJOR FACILITATOR SUPERFAMILY 1 (MFS1)	Major facilitator superfamily protein;(source:Araport11)
Prupe.8G164900	NS	NS	7.99	5.92	5.9	7.78	AT2G20980	MINICHROMOSOME MAINTENANCE 10 (MCM10)	Similar to MCM10, which in other organism was shown to be involved in the initiation of DNA replication.
Prupe.8G165700	NS	NS	NS	NS	NS	5.74	AT2G44480	BETA GLUCOSIDASE 17 (BGLU17)	beta glucosidase 17;(source:Araport11)
Prupe.8G167800	NS	NS	NS	NS	NS	2.1	AT2G16940		Splicing factor, CC1-like protein;(source:Araport11)
Prupe.8G168100	NS	NS	NS	9.21	NS	NS	AT1G21740		DUF630 family protein, putative (DUF630 and DUF632);(source:Araport11)
Prupe.8G170300	NS	NS	NS	NS	NS	2.42	AT5G40820	ATAXIA TELANGIECTASIA-MUTATED AND RAD3-RELATED (ATR)	Encodes a Arabidopsis ortholog of the ATR protein kinase that is involved in a wide range of responses to DNA damage and plays a central role in cell-cycle regulation. Dominant loss of function alleles identified as suppressors of ALS also exhibit increased tolerance to aluminum. This may be due to the inhibition of terminal differentiation of the root apex upon exposure to Al.
Prupe.8G171900	NS	NS	NS	NS	6.83	6.26	AT4G35160	N-ACETYLSEROTONIN O-METHYLTRANSFERASE (ASMT)	Encodes a cytosolic N-acetylserotonin O-methyltransferase that can convert N-acetylserotonin to melatonin and serotonin to 5-methoxytryptamine in the process of melatonin synthesis. It does not have caffeic acid O- methyltransferase activity.
Prupe.8G172300	NS	NS	2.88	NS	2.55	2.63	AT4G38440	MINIYO (IYO)	Encodes MINIYO (IYO), a positive regulator of transcriptional elongation that is essential for cells to initiate differentiation.
Prupe.8G174900	NS	NS	20.94	NS	NS	NS	AT3G12500	BASIC CHITINASE (HCHIB)	encodes a basic chitinase involved in ethylene/jasmonic acid mediated signalling pathway during systemic acquired resistance based on expression analyses.
Prupe.8G176500	NS	NS	NS	NS	NS	3.17	AT4G38390	ROOT HAIR SPECIFIC 17 (RHS17)	root hair specific 17;(source:Araport11)
Prupe.8G177000	NS	NS	NS	NS	2.5	NS	AT1G19250	FLAVIN-DEPENDENT MONOOXYGENASE 1 (FMO1)	FMO1 is required for full expression of TIR-NB-LRR-conditioned resistance to avirulent pathogens and for basal resistance to invasive virulent pathogens. Functions in an EDS1-regulated but SA-independent mechanism that promotes resistance and cell death at pathogen infection sites.
Prupe.8G177200	NS	NS	NS	31.89	39.22	19.23	AT1G12740	"CYTOCHROME P450, FAMILY 87, SUBFAMILY A, POLYPEPTIDE 2" (CYP87A2)	encodes a protein with cytochrome P450 domain
Prupe.8G182300	NS	NS	2.35	NS	NS	NS	AT1G76490	HYDROXY METHYLGLUTARYL COA REDUCTASE 1 (HMG1)	Encodes a 3-hydroxy-3-methylglutaryl coenzyme A reductase, which is involved in melavonate biosynthesis and performs the first committed step in isoprenoid biosynthesis. Expression is activated in dark in leaf tissue but not controlled by light in the root (confine The mRNA is cell-to-cell mobile.
Prupe.8G184900	NS	NS	7.88	NS	NS	NS	AT5G36930		Disease resistance protein (TIR-NBS-LRR class) family;(source:Araport11)
Prupe.8G192400	NS	NS	2.04	NS	NS	NS	AT3G07400		lipase class 3 family protein;(source:Araport11)
Prupe.8G193800	NS	NS	NS	7.68	NS	NS	AT3G25240		sulfate/thiosulfate import ATP-binding protein, putative (DUF506);(source:Araport11)
Prupe.8G196800	NS	NS	NS	11.77	4.79	4.12	AT3G25180	CYTOCHROME P450, FAMILY 82, SUBFAMILY G, POLYPEPTIDE 1 (CYP82G1)	Encodes a cytochrome P450 monooxygenase (CYP82G1) that catalyzes the production of two volatile homoterpenes, TMTT and DMNT, although it is only likely to produce TMTT in planta. TMTT can be involved in attracting predatory insects to protect Arabidopsis plants from herbivorous pests. Homoterpene synthesis is also stimulated by fungal elicitors which increase the transcript levels of CYP82G1.
Prupe.8G196900	NS	NS	NS	7.09	5.39	4.39	AT3G25180	CYTOCHROME P450, FAMILY 82, SUBFAMILY G, POLYPEPTIDE 1 (CYP82G1)	Encodes a cytochrome P450 monooxygenase (CYP82G1) that catalyzes the production of two volatile homoterpenes, TMTT and DMNT, although it is only likely to produce TMTT in planta. TMTT can be involved in attracting predatory insects to protect Arabidopsis plants from herbivorous pests. Homoterpene synthesis is also stimulated by fungal elicitors which increase the transcript levels of CYP82G1.
Prupe.8G197000	NS	NS	NS	17.2	NS	NS	AT3G25180	CYTOCHROME P450, FAMILY 82, SUBFAMILY G, POLYPEPTIDE 1 (CYP82G1)	Encodes a cytochrome P450 monooxygenase (CYP82G1) that catalyzes the production of two volatile homoterpenes, TMTT and DMNT, although it is only likely to produce TMTT in planta. TMTT can be involved in attracting predatory insects to protect Arabidopsis plants from herbivorous pests. Homoterpene synthesis is also stimulated by fungal elicitors which increase the transcript levels of CYP82G1.
Prupe.8G197100	NS	NS	NS	NS	5.22	6.14	AT4G31940	"CYTOCHROME P450, FAMILY 82, SUBFAMILY C, POLYPEPTIDE 4" (CYP82C4)	The gene encodes a cytochrome P450 enzyme, CYP82C. It is involved in the early Fe deficiency response. The mRNA is cell-to-cell mobile.
Prupe.8G197200	NS	NS	49.95	NS	NS	197.95	None
Prupe.8G197300	NS	NS	NS	NS	NS	4.34	AT4G31940	"CYTOCHROME P450, FAMILY 82, SUBFAMILY C, POLYPEPTIDE 4" (CYP82C4)	The gene encodes a cytochrome P450 enzyme, CYP82C. It is involved in the early Fe deficiency response. The mRNA is cell-to-cell mobile.
Prupe.8G199700	NS	NS	NS	11	NS	NS	AT3G25100	CELL DIVISION CYCLE 45 (CDC45)	Required for normal meiosis, may act in the last round of DNA replication prior to meiosis, sequence similar to yeast CDC45
Prupe.8G210300	NS	NS	4.99	NS	NS	NS	AT2G29420	GLUTATHIONE S-TRANSFERASE TAU 7 (GSTU7)	Encodes glutathione transferase belonging to the tau class of GSTs. Naming convention according to Wagner et al. (2002). Induced by Salicylic acid. Independent of NPR1 for their induction by salicylic acid.
Prupe.8G214600	NS	NS	NS	NS	NS	2.12	AT1G04120	ATP-BINDING CASSETTE C5 (ABCC5)	encodes a high-affinity inositol hexakisphosphate transporter that plays a role in guard cell signaling and phytate storage. It is a member of MRP subfamily / ABC transporter subfamily C.
Prupe.8G217100	NS	NS	NS	NS	NS	5.44	AT1G35710		kinase family with leucine-rich repeat domain-containing protein;(source:Araport11)
Prupe.8G217900	NS	NS	7.27	NS	NS	NS	AT1G35710		kinase family with leucine-rich repeat domain-containing protein;(source:Araport11)
Prupe.8G220800	NS	NS	NS	NS	NS	3.4	AT4G28550		Ypt/Rab-GAP domain of gyp1p superfamily protein;(source:Araport11)
Prupe.8G223900	NS	NS	78.9	NS	NS	NS	AT2G31180	MYB DOMAIN PROTEIN 14 (MYB14)	Member of the R2R3 factor gene family.
Prupe.8G225400	NS	NS	2.34	NS	NS	NS	AT2G31260	AUTOPHAGY 9 (APG9)	Involved in autophagy, the process of vacuolar bulk degradation of cytoplasmic components. Mutant shows accelerated bolting and senescence.
Prupe.8G225600	NS	NS	NS	NS	2.57	NS	AT2G39510	USUALLY MULTIPLE ACIDS MOVE IN AND OUT TRANSPORTERS 14 (UMAMIT14)	Encodes a plasma membrane-localized amino acid transporter likely involved in amino acid export in the developing seed.
Prupe.8G225900	NS	NS	2.23	NS	NS	NS	AT2G31280	CONSERVED PEPTIDE UPSTREAM OPEN READING FRAME 7 (CPuORF7)	Encodes a LHW-like protein with 80% amino acid identity to LHW.
Prupe.8G226500	NS	NS	5.54	NS	NS	NS	AT1G06620		encodes a protein whose sequence is similar to a 2-oxoglutarate-dependent dioxygenase The mRNA is cell-to-cell mobile.
Prupe.8G226700	NS	NS	5.14	NS	NS	NS	AT1G06620		encodes a protein whose sequence is similar to a 2-oxoglutarate-dependent dioxygenase The mRNA is cell-to-cell mobile.
Prupe.8G227600	NS	NS	2.31	NS	2.12	NS	AT2G31320	POLY(ADP-RIBOSE) POLYMERASE 1 (PARP1)	Encodes a poly(ADP-ribose) polymerase.
Prupe.8G230300	NS	NS	NS	NS	NS	3.23	AT2G30630		P-loop containing nucleoside triphosphate hydrolases superfamily protein;(source:Araport11)
Prupe.8G230900	NS	NS	NS	NS	4.32	4.52	AT1G08230		Codes for a H+-driven, high affinity gamma-aminobutyric acid (GABA) transporter. Localized at the plasma membrane. In planta, AtGAT1 expression was highest in flowers and under conditions of elevated GABA concentrations such as wounding or senescence.
Prupe.8G231900	NS	NS	3.2	NS	NS	NS	AT1G06800	PHOSPHOLIPASE A I GAMMA 1 (PLA-I{gamma}1)	Encodes a lipase that hydrolyzes phosphatidylcholine, glycolipids as well as triacylglycerols.
Prupe.8G234900	NS	NS	2.35	NS	NS	NS	AT3G22830	HEAT SHOCK TRANSCRIPTION FACTOR A6B (HSFA6B)	member of Heat Stress Transcription Factor (Hsf) family
Prupe.8G236100	NS	NS	NS	NS	2.08	NS	AT3G51895	SULFATE TRANSPORTER 3;1 (SULTR3;1)	Encodes a chloroplast-localized sulfate transporter.
Prupe.8G236300	NS	NS	2.12	NS	NS	NS	AT1G03080	NETWORKED 1D (NET1D)	kinase interacting (KIP1-like) family protein;(source:Araport11)
Prupe.8G236400	NS	NS	3.07	NS	NS	NS	AT1G03090	(MCCA)	MCCA is the biotinylated subunit of the dimer MCCase, which is involved in leucine degradation. Both subunits are nuclear coded and the active enzyme is located in the mitochondrion.
Prupe.8G237000	NS	NS	NS	NS	NS	3.2	AT5G36700	2-PHOSPHOGLYCOLATE PHOSPHATASE 1 (PGLP1)	2-phosphoglycolate phosphatase 1;(source:Araport11)
Prupe.8G238400	NS	NS	2.22	NS	NS	NS	AT4G02715		flocculation FLO11-like protein;(source:Araport11)
Prupe.8G239000	NS	NS	2.16	NS	NS	NS	AT5G36740		Acyl-CoA N-acyltransferase with RING/FYVE/PHD-type zinc finger protein;(source:Araport11)
Prupe.8G239900	NS	NS	NS	NS	3.4	NS	AT4G02780	GA REQUIRING 1 (GA1)	Catalyzes the conversion of geranylgeranyl pyrophosphate (GGPP) to copalyl pyrophosphate (CPP) of gibberellin biosynthesis
Prupe.8G240200	NS	NS	2.09	NS	NS	NS	AT3G22380	TIME FOR COFFEE (TIC)	Encodes a nucleus-acting plant-specific clock regulator working close to the central oscillator and affecting the circadian gating of light responses. Circadian gating is the alteration of circadian phase according to the photoperiod of the entraining day/light cycle and the rhythmic antagonism of light responses in the early subjective night. TIC differentially regulates CCA1 and PRR9 from LHY, …
Prupe.8G243500	NS	NS	NS	NS	NS	4.07	AT5G64980		transcription factor;(source:Araport11)
Prupe.8G247700	NS	NS	2.07	NS	2.02	2.19	AT4G02980	ENDOPLASMIC RETICULUM AUXIN BINDING PROTEIN 1 (ABP1)	Auxin binding protein involved in cell elongation and cell division. ABP1 is ubiquitinated in vitro and in planta by AtRma2. ABP1 was thought to be embryo lethal but further experimentation has demonstrated that lethality is due to a linked mutation in another gene.
Prupe.8G248000	NS	NS	2.36	NS	NS	2.15	AT2G48060		piezo-type mechanosensitive ion channel component;(source:Araport11)
Prupe.8G248600	NS	NS	NS	NS	NS	2.02	AT2G48020	ZINC-INDUCED FACILITATOR 2 (ZIF2)	Encodes a zinc transporter ZIF2. Expression of ZIF2 is regulated by alternative splicing.
Prupe.8G249800	NS	NS	2.41	NS	3.07	2.56	AT3G63010	GA INSENSITIVE DWARF1B (GID1B)	Encodes a gibberellin (GA) receptor ortholog of the rice GA receptor gene (OsGID1). Has GA-binding activity, showing higher affinity to GA4. Interacts with DELLA proteins in vivo in the presence of GA4. The mRNA is cell-to-cell mobile.
Prupe.8G254500	NS	NS	NS	NS	NS	10.36	AT1G03020	(GRXS1)	Thioredoxin superfamily protein;(source:Araport11)
Prupe.8G255300	NS	NS	2.26	NS	NS	NS	AT1G03000	PEROXIN 6 (PEX6)	Encodes an apparent ATPase similar to yeast and human protein required for peroxisomal biogenesis. May facilitate recycling of PEX5, the peroxisomal matrix protein receptor, and thereby promote peroxisomal matrix protein import.
Prupe.8G255700	NS	NS	2.43	NS	2.12	2.2	AT2G47830		Cation efflux family protein;(source:Araport11)
Prupe.8G256400	NS	NS	NS	NS	NS	3.58	AT1G02960		kinetochore protein;(source:Araport11)
Prupe.8G259500	NS	NS	4.08	NS	NS	NS	AT5G15870		glycosyl hydrolase family 81 protein;(source:Araport11)
Prupe.8G260200	NS	NS	2.47	NS	2.72	2.19	AT5G65930	ZWICHEL (ZWI)	encodes a novel member of the kinesin superfamily of motor proteins. recessive mutations have reduced number of trichome branches.
Prupe.8G260600	NS	NS	2.27	NS	NS	2.16	AT1G02840	SERINE/ARGININE-RICH PROTEIN SPLICING FACTOR 34 (SR34)	SR34/SR1 is a plant homologue of the human general/alternative splicing factor SF2/ASF. Barta et al (2010) have proposed a nomenclature for Serine/Arginine-Rich Protein Splicing Factors (SR proteins): Plant Cell. 2010, 22:2926.
Prupe.8G262200	NS	NS	2.24	NS	NS	NS	AT3G53760	GAMMA-TUBULIN COMPLEX PROTEIN 4 (GCP4)	Encodes GCP4 (gamma-Tubulin Complex Protein 4), required for microtubule organization.
Prupe.8G262600	NS	NS	6.27	NS	NS	NS	AT4G02390	POLY(ADP-RIBOSE) POLYMERASE 2 (PARP2)	Encodes a DNA dependent nuclear poly (ADP-ribose) polymerase (E.C.2.4.2.30), thought to be involved in post-translational modification .
Prupe.8G262800	NS	NS	6.12	NS	NS	NS	AT1G17450		B-block binding subunit of TFIIIC;(source:Araport11)
Prupe.8G264100	NS	NS	NS	NS	NS	2.95	AT4G02320		Plant invertase/pectin methylesterase inhibitor superfamily;(source:Araport11)
Prupe.8G265400	NS	NS	5.31	NS	3.83	4.09	AT3G16850		Pectin lyase-like superfamily protein;(source:Araport11)
Prupe.8G268800	NS	NS	NS	NS	3.64	NS	AT1G02700		GATA transcription factor-like protein;(source:Araport11)
Prupe.8G269200	NS	NS	NS	NS	NS	2.54	AT5G49720	GLYCOSYL HYDROLASE 9A1 (GH9A1)	Encodes a membrane-bound endo-1,4-beta-D-glucanase, involved in cellulose biosynthesis. Loss-of-function mutants have severe cellulose-deficient phenotypes. During cell elongation, KOR1 is associated with Golgi apparatus and early endosome. Inhibition of cellulose biosynthesis promoted a redistribution of KOR1 in subcellular locations. These observations suggest that deposition of cellulose invol…
Prupe.8G271600	NS	NS	NS	2.29	NS	NS	AT1G47820		hypothetical protein;(source:Araport11)
Prupe.8G271800	NS	NS	2.34	NS	NS	NS	AT2G47410		WD40 domain-containing protein;(source:Araport11)
Prupe.8G272100	NS	NS	NS	NS	4.1	4.28	AT1G20060		ATP binding microtubule motor family protein;(source:Araport11)
Prupe.I000200	NS	NS	50.98	NS	NS	NS	AT2G38870		Predicted to encode a PR (pathogenesis-related) peptide that belongs to the PR-6 proteinase inhibitor family. Six putative PR-6-type protein encoding genes are found in Arabidopsis: At2g38900, At2g38870, At5g43570, At5g43580, At3g50020 and At3g46860.
Prupe.I000300	NS	NS	20.85	NS	NS	NS	AT2G38870		Predicted to encode a PR (pathogenesis-related) peptide that belongs to the PR-6 proteinase inhibitor family. Six putative PR-6-type protein encoding genes are found in Arabidopsis: At2g38900, At2g38870, At5g43570, At5g43580, At3g50020 and At3g46860.
Prupe.I001600	NS	NS	27.08	NS	168.97	137.87	AT3G48460	SEED FATTY ACID REDUCER 4 (SFAR4)	GDSL-motif esterase/acyltransferase/lipase. Enzyme group with broad substrate specificity that may catalyze acyltransfer or hydrolase reactions with lipid and non-lipid substrates.
Prupe.I003100	NS	NS	NS	NS	5.97	5.67	AT1G52360		Coatomer, beta subunit;(source:Araport11)
Prupe.I005100	NS	NS	3.58	NS	2.38	2.39	AT5G40850	UROPHORPHYRIN METHYLASE 1 (UPM1)	Encodes a urophorphyrin III methylase that catalyzes S-adenosyl-L-methionine-dependent transmethylation in a multistep process involving the formation of a covalently linked complex with S-adenosyl-L-methionine. The mRNA is cell-to-cell mobile.
Prupe.I006200	NS	NS	NS	NS	2.27	2.72	AT1G61010	CLEAVAGE AND POLYADENYLATION SPECIFICITY FACTOR 73-I (CPSF73-I)	cleavage and polyadenylation specificity factor 73-I;(source:Araport11)
Prupe.3G069800	1227.18	NS	183.51	98.47	84.79	42.47	AT3G24506		hypothetical protein;(source:Araport11)
Prupe.7G018100	918.22	NS	134.7	38.36	524.4	284	None
Prupe.3G253800	548.92	NS	14.97	NS	8.19	8.6	AT5G39080		HXXXD-type acyl-transferase family protein;(source:Araport11)
Prupe.1G382700	529.05	NS	7.47	5.25	NS	NS	AT3G50740	UDP-GLUCOSYL TRANSFERASE 72E1 (UGT72E1)	UGT72E1 is an UDPG:coniferyl alcohol glucosyltransferase which specifically glucosylates sinapyl- and coniferyl aldehydes. The enzyme is thought to be involved in lignin metabolism.
Prupe.2G059400	500.48	NS	331.87	NS	261.22	NS	AT5G17680		disease resistance protein (TIR-NBS-LRR class);(source:Araport11)
Prupe.2G062400	453.18	NS	226.58	NS	55.09	NS	None
Prupe.4G160900	424.76	NS	NS	NS	155.8	NS	AT4G14096		F-box/RNI-like superfamily protein;(source:Araport11)
Prupe.4G050000	415.1	NS	255.83	NS	179.57	153.03	AT4G21980	AUTOPHAGY 8A (APG8A)	Encodes APG8, a component of autophagy conjugation pathway. Delivered to the lumens of vacuole under nitrogen-starvation condition. Highest expression in flowers. mRNA abundance increased during dark-induced carbon starvation. Predominantly cytoplasmic with or without N starvation. Upon concanamycin A the protein accumulates in the central vacuole as punctuate structures that resemble autophagic …
Prupe.2G223400	325.09	NS	NS	NS	NS	NS	AT1G21250	CELL WALL-ASSOCIATED KINASE 1 (WAK1)	Encodes a cell wall-associated kinase that interacts with AtGRP3 and may function as a signaling receptor of extracellular matrix component such as oligogalacturonides. The mRNA is cell-to-cell mobile.
Prupe.2G125300	77.43	NS	NS	NS	NS	NS	AT5G08420		RNA-binding KH domain-containing protein;(source:Araport11)
Prupe.8G061600	62.76	NS	NS	NS	NS	NS	AT2G29880		Myb/SANT-like DNA-binding domain protein;(source:Araport11)
Prupe.8G042700	33.76	NS	NS	NS	NS	NS	AT3G09510		Ribonuclease H-like superfamily protein;(source:Araport11)
Prupe.6G158800	31.67	NS	8.31	NS	12.02	10.88	AT4G03230		G-type lectin S-receptor-like Serine/Threonine-kinase;(source:Araport11)
Prupe.2G147800	29.74	NS	NS	NS	NS	NS	None
Prupe.2G289500	29.08	NS	NS	NS	NS	NS	AT5G51990	C-REPEAT-BINDING FACTOR 4 (CBF4)	encodes a member of the DREB subfamily A-1 of ERF/AP2 transcription factor family (CBF4). The protein contains one AP2 domain. There are six members in this subfamily, including CBF1, CBF2, and CBF3. This gene is involved in response to drought stress and abscisic acid treatment, but not to low temperature.
Prupe.3G225400	27.06	NS	14.73	NS	14.1	NS	AT1G11330		S-locus lectin protein kinase family protein;(source:Araport11)
Prupe.1G226300	25.38	NS	NS	NS	NS	NS	AT2G27510	FERREDOXIN 3 (FD3)	ferredoxin 3;(source:Araport11)
Prupe.4G041600	22.3	NS	6.71	NS	NS	NS	None
Prupe.1G453600	18.75	NS	NS	NS	NS	NS	AT5G25610	RESPONSIVE TO DESICCATION 22 (RD22)	responsive to dehydration 22 (RD22) mediated by ABA
Prupe.8G125100	16.61	NS	NS	NS	NS	NS	AT4G34410	REDOX RESPONSIVE TRANSCRIPTION FACTOR 1 (RRTF1)	encodes a member of the ERF (ethylene response factor) subfamily B-3 of ERF/AP2 transcription factor family. The protein contains one AP2 domain. There are 18 members in this subfamily including ATERF-1, ATERF-2, AND ATERF-5.
Prupe.4G027800	14.3	NS	12.66	NS	154.88	NS	AT4G05200	CYSTEINE-RICH RLK (RECEPTOR-LIKE PROTEIN KINASE) 25 (CRK25)	Encodes a cysteine-rich receptor-like protein kinase.
Prupe.7G094000	13.4	NS	NS	NS	NS	NS	AT2G35930	PLANT U-BOX 23 (PUB23)	Encodes a cytoplasmically localized U-box domain containing E3 ubiquitin ligase that is involved in the response to water stress and acts as a negative regulator of PAMP-triggered immunity.
Prupe.2G103700	12.49	NS	NS	NS	NS	NS	AT5G04530	3-KETOACYL-COA SYNTHASE 19 (KCS19)	Encodes KCS19, a member of the 3-ketoacyl-CoA synthase family involved in the biosynthesis of VLCFA (very long chain fatty acids).
Prupe.3G126100	11.41	NS	NS	NS	NS	NS	AT3G10572	ABERRANT PEROXISOME MORPHOLOGY 9 (APEM9)	APEM9 is required for both PTS1- and PTS2-dependent protein transport. APEM9 interacts with PEX6 in BiFC assay and mating-based Split ubiquitin system. BiFC data shows that APEM9 is required for peroxisomal localization of PEX1-PEX6 complex. These results indicate that APEM9 functions like mammalian PEX26 and yeast PEX15.
Prupe.7G105900	11.33	NS	NS	NS	NS	NS	None
Prupe.4G020400	10.53	NS	NS	NS	NS	NS	AT1G62040	AUTOPHAGY 8C (ATG8C)	Ubiquitin-like superfamily protein;(source:Araport11)
Prupe.8G117500	10.34	NS	NS	NS	NS	NS	AT5G10530	L-TYPE LECTIN RECEPTOR KINASE IX.1 (LECRK-IX.1)	Concanavalin A-like lectin protein kinase family protein;(source:Araport11)
Prupe.2G110800	9.94	NS	NS	NS	NS	NS	AT3G62020	GERMIN-LIKE PROTEIN 10 (GLP10)	germin-like protein (GLP10)
Prupe.2G059800	9.75	NS	NS	NS	NS	NS	None
Prupe.2G103600	9.54	NS	3.64	NS	NS	NS	AT5G04530	3-KETOACYL-COA SYNTHASE 19 (KCS19)	Encodes KCS19, a member of the 3-ketoacyl-CoA synthase family involved in the biosynthesis of VLCFA (very long chain fatty acids).
Prupe.1G300600	9.38	NS	NS	NS	NS	NS	AT1G53550		F-box family protein;(source:Araport11)
Prupe.4G042200	9.12	NS	63	NS	NS	NS	AT4G04950	MONOTHIOL GLUTAREDOXIN 17 (GRXS17)	Encodes a monothiol glutaredoxin that is a critical component involved in ROS accumulation, auxin signaling, and temperature-dependent postembryonic growth in plants. It has been shown to associate with the cytosolic Fe-S assembly (CIA) complex and contributes to, but is not essential for, the correct functioning of client Fe-S proteins in unchallenged conditions.
Prupe.2G058800	8.35	NS	NS	NS	NS	NS	AT3G04380	(SUVR4)	Encodes SUVR4, a nucleolar histone methyltransferase with preference for monomethylated H3K9. One of the four closely related Arabidopsis SUVR proteins that belong to the SU(VAR)3-9 subgroup of SET-domain proteins. Proteins containing the evolutionarily conserved SET domain are involved in regulation of eukaryotic gene expression and chromatin structure through their histone lysine methyltransfer…
Prupe.5G001600	8.34	NS	NS	NS	NS	NS	AT1G21010		poly polymerase;(source:Araport11)
Prupe.7G194400	8.18	NS	NS	NS	NS	NS	AT1G19210	(ERF017)	encodes a member of the DREB subfamily A-5 of ERF/AP2 transcription factor family. The protein contains one AP2 domain. There are 15 members in this subfamily including RAP2.1, RAP2.9 and RAP2.10.
Prupe.8G117700	7.91	NS	13.98	NS	NS	NS	AT5G41540		Disease resistance protein (TIR-NBS-LRR class) family;(source:Araport11)
Prupe.1G424300	7.57	NS	NS	NS	NS	NS	AT1G27730	SALT TOLERANCE ZINC FINGER (STZ)	Related to Cys2/His2-type zinc-finger proteins found in higher plants. Compensated for a subset of calcineurin deficiency in yeast. Salt tolerance produced by ZAT10 appeared to be partially dependent on ENA1/PMR2, a P-type ATPase required for Li+ and Na+ efflux in yeast. The protein is localized to the nucleus, acts as a transcriptional repressor and is responsive to chitin oligomers. Also involv…
Prupe.5G023400	7.57	NS	NS	NS	NS	NS	AT1G32100	PINORESINOL REDUCTASE 1 (PRR1)	Encodes a pinoresinol reductase involved in lignan biosynthesis. Expressed strongly in roots and less strongly in stems. Shows specificity for pinoresinol and not lariciresinol.
Prupe.3G285800	7.56	NS	NS	NS	NS	NS	AT3G27880		hypothetical protein (DUF1645);(source:Araport11)
Prupe.5G023100	7.42	NS	NS	NS	NS	NS	None
Prupe.7G221800	7.4	NS	NS	NS	NS	NS	None
Prupe.3G276500	7.07	NS	NS	NS	NS	NS	AT3G28340	GALACTURONOSYLTRANSFERASE-LIKE 10 (GATL10)	Encodes a protein with putative galacturonosyltransferase activity.
Prupe.2G117800	6.62	NS	5.17	NS	NS	NS	None
Prupe.3G061700	6.59	NS	NS	NS	NS	NS	AT1G79800	EARLY NODULIN-LIKE PROTEIN 7 (ENODL7)	early nodulin-like protein 7;(source:Araport11)
Prupe.4G055600	6.57	NS	NS	NS	NS	NS	AT4G18450		encodes a member of the ERF (ethylene response factor) subfamily B-3 of ERF/AP2 transcription factor family. The protein contains one AP2 domain. There are 18 members in this subfamily including ATERF-1, ATERF-2, AND ATERF-5.
Prupe.3G164200	6.56	NS	NS	NS	NS	NS	AT5G37490		ARM repeat superfamily protein;(source:Araport11)
Prupe.2G200300	6.39	NS	18.81	NS	9.08	12.26	AT2G46830	CIRCADIAN CLOCK ASSOCIATED 1 (CCA1)	Encodes a transcriptional repressor that performs overlapping functions with LHY in a regulatory feedback loop that is closely associated with the circadian oscillator of Arabidopsis. Binds to the evening element in the promoter of TOC1 and represses TOC1 transcription. CCA1 and LHY colocalize in the nucleus and form heterodimers in vivo. CCA1 and LHY function synergistically in regulating circad…
Prupe.5G121400	6.33	NS	6.03	NS	4.73	5.84	AT4G10955		alpha/beta-Hydrolases superfamily protein;(source:Araport11)
Prupe.1G220500	6.19	NS	NS	NS	NS	NS	AT3G02040	SENESCENCE-RELATED GENE 3 (SRG3)	Encodes a member of the glycerophosphodiester phosphodiesterase (GDPD) family. Has glycerophosphodiester phosphodiesterase activity. Functions in maintaining cellular phosphate homeostasis under phosphate starvation. The mRNA is cell-to-cell mobile.
Prupe.2G067500	5.83	NS	8.95	NS	6.12	7.2	AT3G14470		NB-ARC domain-containing disease resistance protein;(source:Araport11)
Prupe.1G245200	5.81	NS	11.08	NS	NS	NS	AT4G02210		Myb/SANT-like DNA-binding domain protein;(source:Araport11)
Prupe.6G079700	5.79	NS	NS	NS	NS	NS	AT5G02500	HEAT SHOCK COGNATE PROTEIN 70-1 (HSC70-1)	encodes a member of heat shock protein 70 family.
Prupe.1G022000	5.74	NS	15.19	NS	NS	NS	AT1G60690		NAD(P)-linked oxidoreductase superfamily protein;(source:Araport11)
Prupe.8G022200	5.69	NS	NS	NS	NS	NS	AT1G21340		Dof-type zinc finger DNA-binding family protein;(source:Araport11)
Prupe.1G364000	5.68	NS	NS	NS	NS	NS	AT4G24180	THAUMATIN-LIKE PROTEIN 1 (TLP1)	Root-specific expression activated in response to rhizobacteria and ACC. Role in induced systemic resistance.
Prupe.5G199300	5.65	NS	7.19	NS	NS	NS	None
Prupe.7G105500	5.6	NS	NS	NS	NS	NS	None
Prupe.1G273900	5.49	NS	11.46	NS	17.1	17.07	AT3G25750		F-box SKIP23-like protein (DUF295);(source:Araport11)
Prupe.8G067800	5.49	NS	NS	NS	NS	NS	AT4G24570	DICARBOXYLATE CARRIER 2 (DIC2)	Encodes one of the mitochondrial dicarboxylate carriers (DIC): DIC1 (AT2G22500), DIC2 (AT4G24570), DIC3 (AT5G09470). The mRNA is cell-to-cell mobile.
Prupe.3G082400	5.47	NS	NS	NS	NS	NS	AT3G14470		NB-ARC domain-containing disease resistance protein;(source:Araport11)
Prupe.6G251600	5.42	NS	6.56	NS	NS	NS	AT3G53720	CATION/H+ EXCHANGER 20 (CHX20)	member of Putative Na+/H+ antiporter family. Involved in the osmoregulation through K(+) fluxes and possibly pH modulation of an active endomembrane system in guard cells.
Prupe.4G248300	5.29	NS	3.9	3.91	NS	2.98	AT5G20400		encodes a protein whose sequence is similar to flavanone 3 hydroxylase from Malus. The mRNA is cell-to-cell mobile.
Prupe.1G525200	5.08	NS	NS	NS	NS	NS	AT5G65380		MATE efflux family protein;(source:Araport11)
Prupe.4G152200	5.02	NS	NS	NS	NS	NS	AT1G53590	(NTMC2T6.1)	Calcium-dependent lipid-binding (CaLB domain) family protein;(source:Araport11)
Prupe.2G272300	4.91	NS	NS	NS	NS	NS	AT4G17500	ETHYLENE RESPONSIVE ELEMENT BINDING FACTOR 1 (ERF-1)	Encodes a member of the ERF (ethylene response factor) subfamily B-3 of ERF/AP2 transcription factor family (ATERF-1). The protein contains one AP2 domain. There are 18 members in this subfamily including ATERF-1, ATERF-2, AND ATERF-5. The mRNA is cell-to-cell mobile.
Prupe.1G278600	4.9	NS	NS	NS	NS	NS	AT1G69480		EXS (ERD1/XPR1/SYG1) family protein;(source:Araport11)
Prupe.5G063000	4.89	NS	5.32	NS	6.75	5.62	AT4G02570	CULLIN 1 (CUL1)	Encodes a cullin that is a component of SCF ubiquitin ligase complexes involved in mediating responses to auxin and jasmonic acid. Homozygous auxin-resistant mutants arrest growth soon after germination, lacking a root and hypocotyl. Heterozygotes display a variety of phenotypes consistent with impaired auxin response.
Prupe.6G020900	4.89	NS	5.07	NS	2.69	NS	AT5G60900	RECEPTOR-LIKE PROTEIN KINASE 1 (RLK1)	Encodes a receptor-like protein kinase.
Prupe.1G358300	4.85	NS	35.75	6.98	3.5	4.45	AT1G76110		HMG (high mobility group) box protein with ARID/BRIGHT DNA-binding domain-containing protein;(source:Araport11)
Prupe.3G249300	4.8	NS	6.76	NS	NS	NS	AT1G69120	APETALA1 (AP1)	Floral homeotic gene encoding a MADS domain protein homologous to SRF transcription factors. Specifies floral meristem and sepal identity. Required for the transcriptional activation of AGAMOUS. Interacts with LEAFY.Binds to promoter and regulates the expression of flowering time genes SVP, SOC1 and AGL24.
Prupe.2G124800	4.76	NS	NS	NS	NS	NS	AT2G44930		transmembrane protein, putative (DUF247);(source:Araport11)
Prupe.2G269500	4.56	NS	NS	NS	13.97	14.5	AT4G33270	CELL DIVISION CYCLE 20.1 (CDC20.1)	Encodes a CDC20 protein that interacts with APC subunits, components of the mitochondrial checkpoint complex and mitotic cyclin substrates and is indispensable for normal plant development and fertility.
Prupe.3G241200	4.55	NS	5.9	NS	NS	NS	AT5G16020	GAMETE-EXPRESSED 3 (GEX3)	Encodes GEX3, a plasma membrane localized protein expressed in the male gametophyte. Required for micropylar pollen tube guidance. Also plays a role during early embryogenesis.
Prupe.2G033600	4.52	NS	NS	NS	NS	NS	None
Prupe.4G103200	4.48	NS	5.33	NS	NS	NS	AT5G36110	CYTOCHROME P450, FAMILY 716, SUBFAMILY A, POLYPEPTIDE 1 (CYP716A1)	Encodes a member of the CYP716A subfamily of cytochrome P450 monooxygenases with triterpene oxidizing activity catalyzing C-28 hydroxylation of alpha-amyrin, beta-amyrin, and lupeol, producing uvaol, erythrodiol, and betulin, respectively. Additionally, it shows carboxylation activity for the C-28 position of alpha- and beta-amyrin.
Prupe.7G086400	4.39	NS	NS	NS	NS	NS	AT3G58480		calmodulin-binding family protein;(source:Araport11)
Prupe.7G205200	4.39	NS	NS	NS	NS	NS	AT4G29780		nuclease;(source:Araport11)
Prupe.2G194200	4.3	NS	NS	NS	NS	NS	AT1G01190	"CYTOCHROME P450, FAMILY 78, SUBFAMILY A, POLYPEPTIDE 8" (CYP78A8)	member of CYP78A
Prupe.2G113600	4.29	NS	5.54	11.85	NS	NS	AT1G02205	ECERIFERUM 1 (CER1)	Expression of the CER1 gene associated with production of stem epicuticular wax and pollen fertility. Biochemical studies showed that cer1 mutants are blocked in the conversion of stem wax C30 aldehydes to C29 alkanes, and they also lack the secondary alcohols and ketones. These suggested the CER1 protein is an aldehyde decarbonylase, but the exact molecular function of this protein remains to be…
Prupe.2G287500	4.29	NS	3.4	NS	4.48	4.47	AT5G62165	AGAMOUS-LIKE 42 (AGL42)	Encodes a MADS box transcription factor. Expressed in quiescent center. Involved in floral transition.
Prupe.4G149900	4.25	NS	10.73	NS	16.94	13.69	AT3G07040	RESISTANCE TO P. SYRINGAE PV MACULICOLA 1 (RPM1)	Contains an N-terminal tripartite nucleotide binding site and a C-terminal tandem array of leucine-rich repeats. Confers resistance to Pseudomonas syringae strains that carry the avirulence genes avrB and avrRpm1.
Prupe.7G061500	4.21	NS	NS	NS	NS	NS	AT3G57450		hypothetical protein;(source:Araport11)
Prupe.2G271600	4.18	NS	NS	NS	NS	NS	AT5G07480	KAR-UP OXIDOREDUCTASE 1 (KUOX1)	KAR-UP oxidoreductase 1;(source:Araport11)
Prupe.7G100900	4.16	NS	2.24	NS	NS	3.07	AT2G36090		F-box family protein;(source:Araport11)
Prupe.1G381900	4.15	NS	NS	NS	NS	NS	AT1G75130	"CYTOCHROME P450, FAMILY 721, SUBFAMILY A, POLYPEPTIDE 1" (CYP721A1)	member of CYP721A
Prupe.4G189400	4.15	NS	NS	NS	NS	5.17	None
Prupe.3G152700	4.1	NS	8.46	NS	17.42	NS	AT4G36950	MITOGEN-ACTIVATED PROTEIN KINASE KINASE KINASE 21 (MAPKKK21)	member of MEKK subfamily
Prupe.5G233500	4.08	NS	8.69	NS	9.25	NS	AT1G48580		nuclear localized protein;(source:Araport11)
Prupe.1G257500	4.07	NS	NS	NS	NS	4.57	AT5G40240	USUALLY MULTIPLE ACIDS MOVE IN AND OUT TRANSPORTERS 40 (UMAMIT40)	nodulin MtN21-like transporter family protein
Prupe.7G048300	4.06	NS	NS	NS	NS	NS	AT1G29670		GDSL-motif esterase/acyltransferase/lipase. Enzyme group with broad substrate specificity that may catalyze acyltransfer or hydrolase reactions with lipid and non-lipid substrates. The mRNA is cell-to-cell mobile.
Prupe.1G195300	4.03	NS	4.81	2.77	NS	NS	AT5G45540		transmembrane protein, putative (DUF594);(source:Araport11)
Prupe.2G081100	4	NS	NS	NS	9.92	NS	AT3G18670		Ankyrin repeat family protein;(source:Araport11)
Prupe.6G139200	4	NS	NS	NS	NS	NS	AT5G22250	CCR4- ASSOCIATED FACTOR 1B (CAF1b)	Encodes one of the homologs of the yeast CCR4-associated factor 1: AT3G44260 (CAF1a), AT5G22250 (CAF1b). Has mRNA deadenylation activity. Also plays a role in plant defense responses.
Prupe.8G128600	3.99	NS	5.49	NS	NS	NS	AT5G53390		Encodes a member of the bifunctional wax ester synthase/diacylglycerol acyltransferase gene family, WSD11, which is expressed in elongating petals and localized to the plasma membrane.
Prupe.1G161900	3.98	NS	NS	NS	NS	NS	None
Prupe.2G063800	3.96	NS	9.38	NS	49.87	NS	AT3G47500	CYCLING DOF FACTOR 3 (CDF3)	Dof-type zinc finger domain-containing protein, identical to H-protein promoter binding factor-2a GI:3386546 from (Arabidopsis thaliana). Interacts with LKP2 and FKF1, but its overexpression does not change flowering time under short or long day conditions.
Prupe.3G181200	3.95	NS	2.84	NS	NS	NS	AT1G16130	WALL ASSOCIATED KINASE-LIKE 2 (WAKL2)	Encodes a WAK-like receptor-like kinase with a cytoplasmic Ser/Thr protein kinase domain and an extracellular domain with EGF-like repeats.
Prupe.4G032500	3.83	NS	5.04	NS	NS	NS	AT1G61370		S-locus lectin protein kinase family protein;(source:Araport11)
Prupe.6G140600	3.83	NS	10.69	8.21	NS	4.92	AT2G44740	CYCLIN P4;1 (CYCP4;1)	cyclin p4;(source:Araport11)
Prupe.4G272700	3.8	NS	6.33	NS	NS	13.64	None
Prupe.3G095000	3.78	NS	7.28	3.05	4.81	4.47	AT5G48930	HYDROXYCINNAMOYL-COA SHIKIMATE/QUINATE HYDROXYCINNAMOYL TRANSFERASE (HCT)	At5g48930 has been shown to encode for the hydroxycinnamoyl-Coenzyme A shikimate/quinate hydroxycinnamoyltransferase (HCT) both synthesizing and catabolizing the hydroxycinnamoylesters (coumaroyl/caffeoyl shikimate and quinate) involved in the phenylpropanoid pathway. Influence on the accumulation of flavonoids which in turn inhibit auxin transport and reduce plant growth. The mRNA is cell-to-cel…
Prupe.8G117300	3.75	NS	60.02	17.91	20.17	7.83	AT5G41540		Disease resistance protein (TIR-NBS-LRR class) family;(source:Araport11)
Prupe.4G252600	3.69	NS	NS	NS	NS	NS	AT5G23530	CARBOXYESTERASE 18 (CXE18)	carboxyesterase 18;(source:Araport11)
Prupe.7G014100	3.68	NS	NS	NS	NS	NS	AT3G10480	NAC DOMAIN CONTAINING PROTEIN 50 (NAC050)	Encodes a NAC transcription factor that physically associates with the histone H3K4 demethylase JMJ14 and through that association is involved in transcriptional repression and flowering time control. It binds the NAC-binding site, the Mitochondrial Dysfunction Motif.
Prupe.4G209700	3.62	NS	NS	NS	NS	NS	AT1G32120		serine/threonine-protein phosphatase 7 long form-like protein;(source:Araport11)
Prupe.5G074600	3.6	NS	4.07	NS	2.74	3.44	AT5G36930		Disease resistance protein (TIR-NBS-LRR class) family;(source:Araport11)
Prupe.8G051400	3.58	NS	NS	NS	NS	NS	AT1G29670		GDSL-motif esterase/acyltransferase/lipase. Enzyme group with broad substrate specificity that may catalyze acyltransfer or hydrolase reactions with lipid and non-lipid substrates. The mRNA is cell-to-cell mobile.
Prupe.7G072400	3.54	NS	NS	NS	NS	NS	AT5G06900	"CYTOCHROME P450, FAMILY 93, SUBFAMILY D, POLYPEPTIDE 1" (CYP93D1)	member of CYP93D
Prupe.5G154400	3.53	NS	NS	NS	NS	NS	AT1G67570		zinc finger CONSTANS-like protein (DUF3537);(source:Araport11)
Prupe.6G155500	3.49	NS	NS	NS	NS	NS	AT2G27080	NDR/HIN1-LIKE 13 (NHL13)	Late embryogenesis abundant (LEA) hydroxyproline-rich glycoprotein family;(source:Araport11)
Prupe.1G533900	3.47	NS	4.97	NS	5.62	6.38	AT4G24480		Protein kinase superfamily protein;(source:Araport11)
Prupe.3G139600	3.46	NS	NS	NS	NS	7.74	AT2G20635		protein kinase and Mad3-BUB1-I domain-containing protein;(source:Araport11)
Prupe.7G206500	3.44	NS	NS	NS	NS	NS	AT3G13898		EPIDERMAL PATTERNING FACTOR-like protein;(source:Araport11)
Prupe.2G092900	3.42	NS	NS	NS	3.92	NS	AT3G47000		Glycosyl hydrolase family protein;(source:Araport11)
Prupe.4G149800	3.42	NS	3.11	NS	NS	NS	AT3G07040	RESISTANCE TO P. SYRINGAE PV MACULICOLA 1 (RPM1)	Contains an N-terminal tripartite nucleotide binding site and a C-terminal tandem array of leucine-rich repeats. Confers resistance to Pseudomonas syringae strains that carry the avirulence genes avrB and avrRpm1.
Prupe.5G089100	3.41	NS	NS	NS	NS	NS	AT1G12570		Ortholog of maize IPE1 gene which is involved in pollen exine development.
Prupe.1G132400	3.4	NS	3.6	NS	4.92	4.28	AT5G49150	GAMETE EXPRESSED 2 (GEX2)	Encodes a transmembrane domain containing protein expressed in sperm cells. Target promoter of the male germline-specific transcription factor DUO1.
Prupe.2G078500	3.39	NS	5.09	NS	7.16	4.4	AT2G38700	MEVALONATE DIPHOSPHATE DECARBOXYLASE 1 (MVD1)	Encodes mevalonate diphosphate decarboxylase, the enzyme that catalyzes the synthesis of isopentenyl diphosphate, used in sterol and isoprenoid biosynthesis. The protein appears to form a homodimeric complex. Incidentally, it was shown that the Arabidopsis MVD protein could also interact with its yeast homolog to form a heterodimer.
Prupe.3G222700	3.39	NS	NS	NS	NS	5.1	None
Prupe.6G086700	3.38	NS	3.18	NS	2.61	2	AT5G59730	EXOCYST SUBUNIT EXO70 FAMILY PROTEIN H7 (EXO70H7)	A member of EXO70 gene family, putative exocyst subunits, conserved in land plants. Arabidopsis thaliana contains 23 putative EXO70 genes, which can be classified into eight clusters on the phylogenetic tree. The mRNA is cell-to-cell mobile.
Prupe.8G147000	3.36	NS	NS	NS	NS	NS	AT4G33800		hypothetical protein;(source:Araport11)
Prupe.1G542800	3.34	NS	4.49	NS	2.22	NS	AT4G27220		NB-ARC domain-containing disease resistance protein;(source:Araport11)
Prupe.2G278000	3.34	NS	NS	NS	NS	NS	AT4G25240	SKU5 SIMILAR 1 (SKS1)	Encodes GPI-anchored SKU5-like protein.
Prupe.8G111300	3.33	NS	3.59	3.3	3.19	2.33	AT5G17870	PLASTID-SPECIFIC 50S RIBOSOMAL PROTEIN 6 (PSRP6)	plastid-specific ribosomal protein 6 precursor (Psrp-6) - like
Prupe.4G121100	3.28	NS	2.96	NS	NS	NS	AT4G20260	PLASMA-MEMBRANE ASSOCIATED CATION-BINDING PROTEIN 1 (PCAP1)	Encodes a Ca2+ and Cu2+ binding protein. N-terminal myristylation on glycine 2 appears to enable it to associate tightly with the plasma membrane. Recombinant PCaP1 interacts strongly with phosphatidylinositol 3,5-bisphosphate (PtdIns(3,5)P2) and PtdIns (3,4,5)P3, and weakly with PtdIns(3,5)P2 and PtdIns(4,5). It also interacts with calmodulin (CaM) in a calcium-dependent manner. CaM does not int…
Prupe.6G053400	3.27	NS	NS	NS	NS	NS	AT2G30090		Acyl-CoA N-acyltransferases (NAT) superfamily protein;(source:Araport11)
Prupe.3G227600	3.23	NS	6.6	3.48	6.04	2.64	AT1G15030		Encodes a Cysteine-rich peptide (CRP) family protein
Prupe.1G323000	3.21	NS	NS	NS	NS	NS	AT1G22990	HEAVY METAL ASSOCIATED ISOPRENYLATED PLANT PROTEIN 22 (HIPP22)	Heavy metal transport/detoxification superfamily protein;(source:Araport11)
Prupe.8G186000	3.2	NS	NS	NS	NS	NS	AT1G05680	URIDINE DIPHOSPHATE GLYCOSYLTRANSFERASE 74E2 (UGT74E2)	Encodes a UDP-glucosyltransferase, UGT74E2, that acts on IBA (indole-3-butyric acid) and affects auxin homeostasis. The transcript and protein levels of this enzyme are strongly induced by H2O2 and may allow integration of ROS (reactive oxygen species) and auxin signaling. This enzyme can also transfer glycosyl groups to several compounds related to the explosive TNT when this synthetic compound …
Prupe.1G292400	3.19	NS	3.5	NS	NS	NS	AT3G14630	"CYTOCHROME P450, FAMILY 72, SUBFAMILY A, POLYPEPTIDE 9" (CYP72A9)	putative cytochrome P450
Prupe.3G068400	3.18	NS	2.69	NS	NS	NS	AT2G25737		Sulfite exporter TauE/SafE family protein;(source:Araport11)
Prupe.3G207600	3.18	NS	NS	NS	NS	NS	AT4G22310		Uncharacterized protein family (UPF0041);(source:Araport11)
Prupe.8G161800	3.17	NS	3.15	NS	NS	NS	AT4G34880		Amidase family protein;(source:Araport11)
Prupe.5G121600	3.16	NS	3.48	NS	NS	NS	AT4G10955		alpha/beta-Hydrolases superfamily protein;(source:Araport11)
Prupe.1G547600	3.15	NS	NS	NS	NS	NS	AT1G71691		GDSL-motif esterase/acyltransferase/lipase. Enzyme group with broad substrate specificity that may catalyze acyltransfer or hydrolase reactions with lipid and non-lipid substrates.
Prupe.8G109100	3.15	NS	NS	NS	NS	NS	None
Prupe.8G232200	3.15	NS	2.42	NS	NS	NS	AT3G04730	INDOLEACETIC ACID-INDUCED PROTEIN 16 (IAA16)	early auxin-induced (IAA16)
Prupe.2G317600	3.14	NS	NS	8.84	NS	NS	AT1G01110	IQ-DOMAIN 18 (IQD18)	IQ-domain 18;(source:Araport11)
Prupe.1G147200	3.12	NS	NS	NS	NS	2.86	AT3G07870	F-BOX PROTEIN92 (FBX92)	FBX92 is an F-box containing protein. Overexpression produces plants with smaller leaves while reduced expression is correlated with increased leaf size and increased rates of cell proliferation.
Prupe.2G224000	3.12	NS	3.09	NS	3.39	4.59	AT5G53130	CYCLIC NUCLEOTIDE GATED CHANNEL 1 (CNGC1)	member of Cyclic nucleotide gated channel family
Prupe.2G028600	3.07	NS	NS	NS	NS	NS	AT5G50400	PURPLE ACID PHOSPHATASE 27 (PAP27)	purple acid phosphatase 27;(source:Araport11)
Prupe.7G229500	3.04	NS	NS	NS	NS	NS	None
Prupe.1G321600	3.03	NS	NS	NS	NS	NS	AT3G03280		hypothetical protein;(source:Araport11)
Prupe.3G074800	3.02	NS	NS	NS	NS	NS	AT3G15540	INDOLE-3-ACETIC ACID INDUCIBLE 19 (IAA19)	Primary auxin-responsive gene. Involved in the regulation stamen filaments development.
Prupe.1G066700	3.01	NS	9.3	NS	6.33	12.7	None
Prupe.7G074600	3.01	NS	NS	NS	NS	NS	AT5G40320		Cysteine/Histidine-rich C1 domain family protein;(source:Araport11)
Prupe.1G364400	3	NS	3.35	NS	NS	NS	AT2G17880	DNA J PROTEIN C24 (DJC24)	Chaperone DnaJ-domain superfamily protein;(source:Araport11)
Prupe.3G184900	3	NS	NS	NS	NS	NS	AT3G21780	UDP-GLUCOSYL TRANSFERASE 71B6 (UGT71B6)	Encodes a protein with UDP-glucosyl transferase activity that was shown to preferentially glucosylates abscisic acid (ABA), and not its catabolites. Moreover, UGT71B6 was shown to have a strict preference for the naturally-occurring ABA enantiomer, (+)-ABA, and not its 'unnatural' relative, (-)-ABA. This is in contrast to the other identified UGT genes catalyzing the glucosylation of ABA which we…
Prupe.8G069300	3	NS	2.89	NS	NS	NS	AT2G22540	SHORT VEGETATIVE PHASE (SVP)	Encodes a nuclear protein that acts as a floral repressor and that functions within the thermosensory pathway. SVP represses FT expression via direct binding to the vCArG III motif in the FT promoter.
Prupe.8G079700	2.97	NS	NS	NS	NS	NS	AT4G38840	SMALL AUXIN UPREGULATED RNA 14 (SAUR14)	SAUR-like auxin-responsive protein family;(source:Araport11)
Prupe.1G194900	2.92	NS	NS	5.72	NS	NS	AT1G58400		Disease resistance protein (CC-NBS-LRR class) family;(source:Araport11)
Prupe.8G108600	2.9	NS	NS	NS	NS	5.63	AT1G49430	LONG-CHAIN ACYL-COA SYNTHETASE 2 (LACS2)	Encodes a long chain acyl-CoA synthetase that catalyzes the synthesis of omega-hydroxy fatty acyl-CoA intermediates in the pathway to cutin synthesis. Required for repression of lateral root formation.
Prupe.1G363000	2.88	NS	NS	NS	NS	3.1	AT1G27940	ATP-BINDING CASSETTE B13 (ABCB13)	P-glycoprotein 13;(source:Araport11)
Prupe.2G031700	2.87	NS	17.1	3.82	24.75	22.14	AT2G38760	ANNEXIN 3 (ANNAT3)	Annexins are calcium binding proteins that are localized in the cytoplasm. When cytosolic Ca2+ increases, they relocate to the plasma membrane. The mRNA is cell-to-cell mobile.
Prupe.1G245100	2.86	NS	NS	NS	NS	NS	AT1G59960		NAD(P)-linked oxidoreductase superfamily protein;(source:Araport11)
Prupe.6G341800	2.82	NS	NS	NS	NS	2.62	AT4G29250		HXXXD-type acyl-transferase family protein;(source:Araport11)
Prupe.2G223800	2.81	NS	NS	NS	2.35	3.12	AT5G53130	CYCLIC NUCLEOTIDE GATED CHANNEL 1 (CNGC1)	member of Cyclic nucleotide gated channel family
Prupe.3G208100	2.8	NS	2.61	NS	NS	3.88	AT2G42990		GDSL-motif esterase/acyltransferase/lipase. Enzyme group with broad substrate specificity that may catalyze acyltransfer or hydrolase reactions with lipid and non-lipid substrates.
Prupe.5G109800	2.8	NS	NS	NS	NS	NS	AT2G46150		Late embryogenesis abundant (LEA) hydroxyproline-rich glycoprotein family;(source:Araport11)
Prupe.1G034700	2.79	NS	NS	NS	NS	NS	AT4G14450	(PH1)	A member of a small family of proline/serine rich proteins of unknown function. It interacts with defense related MAP kinase MPK6. It's expression is induced by PAMP elicitors. May play a role in response to pathogens.
Prupe.3G291300	2.79	NS	2.71	NS	NS	NS	AT5G40450	REGULATOR OF BULB BIOGENESIS1 (RBB1)	Encodes a member of a plant gene family, APK_ORTHOMCL5144,of unknown function. RBB1 is localized to the cytosol and involved in vacuolar biogenesis and organization. RBB1 mutants have increased number of vacuolar bulbs and fewer trans-vacuolar strands.
Prupe.2G025200	2.76	NS	3.65	NS	3.23	3.11	AT4G27220		NB-ARC domain-containing disease resistance protein;(source:Araport11)
Prupe.2G309000	2.76	NS	2.24	NS	NS	NS	AT4G27810		hypothetical protein;(source:Araport11)
Prupe.5G012800	2.76	NS	4.46	NS	NS	4.15	None
Prupe.5G193200	2.76	NS	2.28	NS	NS	NS	AT3G47600	MYB DOMAIN PROTEIN 94 (MYB94)	Encodes a putative transcription factor (MYB94).
Prupe.8G156800	2.75	NS	2.66	NS	NS	NS	AT4G37760	SQUALENE EPOXIDASE 3 (SQE3)	squalene epoxidase 3;(source:Araport11)
Prupe.8G022700	2.74	NS	NS	NS	NS	NS	AT5G42120	L-TYPE LECTIN RECEPTOR KINASE S.6 (LECRK-S.6)	Concanavalin A-like lectin protein kinase family protein;(source:Araport11)
Prupe.3G087700	2.73	NS	4.39	NS	NS	NS	AT3G15880	WUS-INTERACTING PROTEIN 2 (WSIP2)	WUS-interacting protein 2;(source:Araport11)
Prupe.1G370500	2.72	NS	2.74	NS	NS	NS	AT4G24170		ATP binding microtubule motor family protein;(source:Araport11)
Prupe.3G208300	2.72	NS	NS	NS	NS	NS	AT2G04570		GDSL-motif esterase/acyltransferase/lipase. Enzyme group with broad substrate specificity that may catalyze acyltransfer or hydrolase reactions with lipid and non-lipid substrates. The mRNA is cell-to-cell mobile.
Prupe.6G359600	2.71	NS	NS	NS	NS	NS	AT5G20260		Exostosin family protein;(source:Araport11)
Prupe.7G198200	2.71	NS	NS	NS	NS	NS	AT5G07990	TRANSPARENT TESTA 7 (TT7)	Required for flavonoid 3' hydroxylase activity. Enzyme abundance relative to CHS determines Quercetin/Kaempferol metabolite ratio. The mRNA is cell-to-cell mobile.
Prupe.1G189200	2.7	NS	4.09	NS	NS	NS	AT1G43722		nuclease;(source:Araport11)
Prupe.3G213000	2.68	NS	NS	NS	NS	2.63	AT3G21630	CHITIN ELICITOR RECEPTOR KINASE 1 (CERK1)	LysM receptor-like kinase, based on protein sequence alignment analysis, it has a typical RD signaling domain in its catalytic loop and possesses autophosphorylation activity. Involved in the perception and transduction of the chitin oligosaccharide elicitor. Located in the plasma membrane. CERK1 phosphorylates LIK1, a LLR-RLK that is involved in innate immunity,
Prupe.6G306100	2.66	NS	NS	NS	2.7	NS	AT3G53480	ATP-BINDING CASSETTE G37 (ABCG37)	Negative regulator of auxin polar transport inhibitors. ABCG37 regulates auxin distribution and homeostasis in roots by excluding IBA from the root apex, but does not act directly in basipetal transport. ABCG37 and ABCG36 act redundantly at outermost root plasma membranes and, transport IBA out of the cells. Also involved in root transmembrane secretion of fluorescent phenolics involved in Fe upt…
Prupe.3G004400	2.65	NS	2.58	NS	NS	NS	AT4G01870		tolB protein-like protein;(source:Araport11)
Prupe.5G229100	2.65	NS	3.51	NS	3.71	NS	AT1G15125		S-adenosyl-L-methionine-dependent methyltransferases superfamily protein;(source:Araport11)
Prupe.8G215300	2.64	NS	NS	NS	NS	NS	AT4G28650	PXY-LIKE2 (PXL2)	Encodes one of the two putative eLRR kinase closely related to PXY (At1g08590/PXL1 and At4g28650/PXL2). Insertion mutants in either pxl1 or pxl2 do not exhibit an obvious phenotype in the stem; double-mutant combinations of a Col allele, of pxy (pxy-3) with pxl1 and pxl2, generate a more severe vascular phenotype than pxy-3 alone, suggesting that these genes act synergistically with PXY in regula…
Prupe.5G062000	2.6	NS	NS	NS	NS	NS	AT5G47230	ETHYLENE RESPONSIVE ELEMENT BINDING FACTOR 5 (ERF5)	encodes a member of the ERF (ethylene response factor) subfamily B-3 of ERF/AP2 transcription factor family (ATERF-5). The protein contains one AP2 domain. There are 18 members in this subfamily including ATERF-1, ATERF-2, AND ATERF-5. The mRNA is cell-to-cell mobile.
Prupe.1G486000	2.59	NS	NS	NS	NS	NS	None
Prupe.5G144200	2.59	NS	NS	NS	NS	NS	AT3G48850	PHOSPHATE TRANSPORTER 3;2 (PHT3;2)	Encodes a mitochondrial phosphate transporter. Modulates plant responses to salt stress.
Prupe.8G009700	2.58	NS	2.98	NS	NS	NS	AT3G07040	RESISTANCE TO P. SYRINGAE PV MACULICOLA 1 (RPM1)	Contains an N-terminal tripartite nucleotide binding site and a C-terminal tandem array of leucine-rich repeats. Confers resistance to Pseudomonas syringae strains that carry the avirulence genes avrB and avrRpm1.
Prupe.3G001400	2.57	NS	NS	NS	NS	NS	AT4G01670		hypothetical protein;(source:Araport11)
Prupe.4G031400	2.57	NS	2.6	NS	NS	NS	AT1G11340		G-type lectin S-receptor-like Serine/Threonine-kinase;(source:Araport11)
Prupe.7G097300	2.57	NS	NS	NS	NS	NS	None
Prupe.1G021900	2.54	NS	NS	NS	NS	NS	AT1G60710	(ATB2)	Encodes ATB2.
Prupe.8G074200	2.54	NS	4.41	NS	4.1	3.46	AT5G64410	OLIGOPEPTIDE TRANSPORTER 4 (OPT4)	oligopeptide transporter
Prupe.1G476600	2.52	NS	NS	NS	NS	NS	AT4G31980		PPPDE thiol peptidase family protein;(source:Araport11)
Prupe.5G004000	2.51	NS	3.71	NS	3.22	NS	AT1G20925	PIN-LIKES 1 (PILS1)	Auxin efflux carrier family protein;(source:Araport11)
Prupe.5G226400	2.51	NS	2.88	NS	2.89	NS	AT3G18215		transmembrane protein, putative (Protein of unknown function, DUF599);(source:Araport11)
Prupe.7G108500	2.5	NS	2.15	NS	4.32	2.44	AT3G12580	HEAT SHOCK PROTEIN 70 (HSP70)	heat shock protein 70;(source:Araport11)
Prupe.3G185100	2.48	NS	NS	NS	NS	NS	AT3G21780	UDP-GLUCOSYL TRANSFERASE 71B6 (UGT71B6)	Encodes a protein with UDP-glucosyl transferase activity that was shown to preferentially glucosylates abscisic acid (ABA), and not its catabolites. Moreover, UGT71B6 was shown to have a strict preference for the naturally-occurring ABA enantiomer, (+)-ABA, and not its 'unnatural' relative, (-)-ABA. This is in contrast to the other identified UGT genes catalyzing the glucosylation of ABA which we…
Prupe.2G277800	2.47	NS	2.25	NS	NS	NS	AT5G51460	(ATTPPA)	homologous to the C-terminal part of microbial trehalose-6-phosphate phosphatases
Prupe.3G012100	2.47	NS	NS	NS	NS	NS	AT1G70520	CYSTEINE-RICH RLK (RECEPTOR-LIKE PROTEIN KINASE) 2 (CRK2)	Encodes a cysteine-rich receptor-like protein kinase.
Prupe.3G082700	2.47	NS	5.22	NS	2.89	2.85	AT5G49720	GLYCOSYL HYDROLASE 9A1 (GH9A1)	Encodes a membrane-bound endo-1,4-beta-D-glucanase, involved in cellulose biosynthesis. Loss-of-function mutants have severe cellulose-deficient phenotypes. During cell elongation, KOR1 is associated with Golgi apparatus and early endosome. Inhibition of cellulose biosynthesis promoted a redistribution of KOR1 in subcellular locations. These observations suggest that deposition of cellulose invol…
Prupe.5G004100	2.47	NS	4.55	NS	3.92	NS	AT1G20925	PIN-LIKES 1 (PILS1)	Auxin efflux carrier family protein;(source:Araport11)
Prupe.1G273300	2.46	NS	NS	NS	NS	NS	AT1G14280	PHYTOCHROME KINASE SUBSTRATE 2 (PKS2)	Encodes phytochrome kinase substrate 2. PKS proteins are critical for hypocotyl phototropism. Forms a complex with Phot1, Phot2 and NPH3.
Prupe.3G188600	2.46	NS	NS	NS	NS	NS	AT1G22360	UDP-GLUCOSYL TRANSFERASE 85A2 (UGT85A2)	UDP-glucosyl transferase 85A2;(source:Araport11)
Prupe.5G170900	2.46	NS	2.96	NS	NS	3.07	AT3G48200		transmembrane protein;(source:Araport11)
Prupe.8G108400	2.44	NS	NS	NS	2.74	3.22	AT1G49430	LONG-CHAIN ACYL-COA SYNTHETASE 2 (LACS2)	Encodes a long chain acyl-CoA synthetase that catalyzes the synthesis of omega-hydroxy fatty acyl-CoA intermediates in the pathway to cutin synthesis. Required for repression of lateral root formation.
Prupe.1G284900	2.43	NS	3.15	NS	3.08	NS	AT1G69490	NAC-LIKE, ACTIVATED BY AP3/PI (NAP)	Encodes a member of the NAC transcription factor gene family. It is expressed in floral primordia and upregulated by AP3 and PI. Its expression is associated with leaf senescence. The mRNA is cell-to-cell mobile.
Prupe.1G323200	2.43	NS	3.58	4.86	2.31	3.01	AT1G23010	LOW PHOSPHATE ROOT1 (LPR1)	Encodes a protein with multicopper oxidase activity. Located in ER. Function together with LPR2 (AT1G71040) and a P5-type ATPase (At5g23630/PDR2) in a common pathway that adjusts root meristem activity to Pi (inorganic phosphate) availability.
Prupe.4G139500	2.43	NS	3.37	NS	NS	NS	AT4G27290		S-locus lectin protein kinase family protein;(source:Araport11)
Prupe.4G064800	2.42	NS	NS	NS	NS	NS	AT5G45780		Leucine-rich repeat protein kinase family protein;(source:Araport11)
Prupe.1G493600	2.41	NS	3.4	NS	2.49	NS	AT3G53270		Small nuclear RNA activating complex (SNAPc), subunit SNAP43 protein;(source:Araport11)
Prupe.2G139500	2.41	NS	NS	NS	NS	NS	AT2G45180		Bifunctional inhibitor/lipid-transfer protein/seed storage 2S albumin superfamily protein;(source:Araport11)
Prupe.7G088200	2.41	NS	2.57	NS	NS	NS	AT3G11900	AROMATIC AND NEUTRAL TRANSPORTER 1 (ANT1)	encodes an amino acid transporter that transports aromatic and neutral amino acids, IAA, and 2,4-D. Expressed in all tissues with highest abundance in flowers and cauline leaves. a member of a small gene family in Arabidopsis and represents a new class of amino acid transporters.
Prupe.1G195100	2.4	NS	4.62	3.32	2.64	NS	AT1G50180		NB-ARC domain-containing disease resistance protein;(source:Araport11)
Prupe.5G088300	2.38	NS	3.53	NS	NS	NS	AT2G42010	PHOSPHOLIPASE D BETA 1 (PLDBETA1)	phospholipase D (PLDbeta)
Prupe.7G256900	2.38	NS	NS	NS	NS	NS	AT5G25280		serine-rich protein-like protein;(source:Araport11)
Prupe.2G247600	2.37	NS	NS	NS	NS	NS	AT2G40000	ORTHOLOG OF SUGAR BEET HS1 PRO-1 2 (HSPRO2)	ortholog of sugar beet HS1 PRO-1 2;(source:Araport11)
Prupe.3G189300	2.36	NS	NS	NS	NS	NS	AT1G22360	UDP-GLUCOSYL TRANSFERASE 85A2 (UGT85A2)	UDP-glucosyl transferase 85A2;(source:Araport11)
Prupe.8G032100	2.36	NS	3.39	NS	2.92	2.68	AT5G17680		disease resistance protein (TIR-NBS-LRR class);(source:Araport11)
Prupe.5G019300	2.34	NS	2	2.77	2.18	NS	AT3G19760	EUKARYOTIC INITIATION FACTOR 4A-III (EIF4A-III)	Encodes an RNA helicase that may be a component of the Exon Junction Complex. Subcellular localization is modulated by stress. Under normal conditions it is localized to the nuceloplasm but under hyopoxic conditions it localizes to the nucleolus and splicing speckles.
Prupe.1G556200	2.33	NS	NS	NS	NS	NS	AT1G72180	C-TERMINALLY ENCODED PEPTIDE RECEPTOR 2 (CEPR2)	Encodes a leucine-rich repeat receptor kinase that functions as a receptor for CEP1 peptide. Mediates nitrate uptake signaling.
Prupe.6G322500	2.33	NS	NS	NS	NS	NS	AT1G09070	SOYBEAN GENE REGULATED BY COLD-2 (SRC2)	SRC2 specifically binds the peptide PIEPPPHH, and moves from ER to a vacuole fraction where it gets internalized. Involved in Protein Storage Vacuole targeting. The mRNA is cell-to-cell mobile.
Prupe.5G236900	2.32	NS	NS	NS	NS	NS	AT1G73500	MAP KINASE KINASE 9 (MKK9)	member of MAP Kinase Kinase family. Autophosphorylates and also phosphorylates MPK3 and MPK6. Independently involved in ethylene and calmalexin biosynthesis. Induces transcription of ACS2, ACS6, ERF1, ERF2, ERF5, ERF6, CYP79B2, CYP79B3, CYP71A13 and PAD3.
Prupe.6G182200	2.32	NS	NS	NS	NS	NS	AT1G78080	RELATED TO AP2 4 (RAP2.4)	Encodes a member of the DREB subfamily A-6 of ERF/AP2 transcription factor family (RAP2.4). The protein contains one AP2 domain. Role in mediating light and ethylene signaling. The mRNA is cell-to-cell mobile.
Prupe.4G092800	2.31	NS	3.09	NS	NS	3.01	AT5G53130	CYCLIC NUCLEOTIDE GATED CHANNEL 1 (CNGC1)	member of Cyclic nucleotide gated channel family
Prupe.4G136900	2.31	NS	4.21	NS	NS	NS	AT1G56130		Leucine-rich repeat transmembrane protein kinase;(source:Araport11)
Prupe.4G223300	2.31	NS	3.67	NS	2.81	2.44	AT5G06600	UBIQUITIN-SPECIFIC PROTEASE 12 (UBP12)	Encodes a ubiquitin-specific protease.
Prupe.5G142800	2.31	NS	NS	NS	NS	NS	AT5G61980	ARF-GAP DOMAIN 1 (AGD1)	A member of ARF GAP domain (AGD), A thaliana has 15 members, grouped into four classes. AGD1 belongs to the class 1, together with AGD2, AGD3 and AGD4. Not expressed in hypocotyls and cotyledons.
Prupe.2G038900	2.27	NS	NS	NS	NS	NS	AT1G08315		ARM repeat superfamily protein;(source:Araport11)
Prupe.5G158400	2.27	NS	NS	NS	NS	NS	AT5G63260		Zinc finger C-x8-C-x5-C-x3-H type family protein;(source:Araport11)
Prupe.1G044300	2.26	NS	3.69	NS	NS	NS	AT5G44060		embryo sac development arrest protein;(source:Araport11)
Prupe.1G076800	2.26	NS	NS	NS	NS	NS	AT4G25850	OSBP(OXYSTEROL BINDING PROTEIN)-RELATED PROTEIN 4B (ORP4B)	OSBP(oxysterol binding protein)-related protein 4B;(source:Araport11)
Prupe.6G231200	2.26	NS	2.25	NS	2.3	NS	AT5G47820	FRAGILE FIBER 1 (FRA1)	encodes a kinesin-like protein with an N-terminal microtubule binding motor domain. Protein is localized to the periphery of the cytoplasm and mutants in the gene exhibit altered orientation of cellulose microfibrils and reduced mechanical strength of fibers.
Prupe.3G063900	2.25	NS	3.18	2.33	NS	NS	AT3G16230		Putative eukaryotic LigT;(source:Araport11)
Prupe.5G067800	2.25	NS	2.47	NS	NS	NS	AT5G47380		electron transporter, putative (Protein of unknown function, DUF547);(source:Araport11)
Prupe.1G516300	2.24	NS	NS	NS	NS	NS	AT1G78170		E3 ubiquitin-protein ligase;(source:Araport11)
Prupe.2G175000	2.24	NS	2.33	NS	NS	2.04	AT2G22590		UDP-Glycosyltransferase superfamily protein;(source:Araport11)
Prupe.4G010700	2.24	NS	NS	NS	NS	NS	AT3G51970	ACYL-COA STEROL ACYL TRANSFERASE 1 (ASAT1)	acyl-CoA sterol acyl transferase 1;(source:Araport11)
Prupe.5G137300	2.24	NS	2.61	NS	2.31	2.98	AT4G38120		ARM repeat superfamily protein;(source:Araport11)
Prupe.6G072700	2.24	NS	NS	NS	NS	NS	AT5G59480		Haloacid dehalogenase-like hydrolase (HAD) superfamily protein;(source:Araport11)
Prupe.2G179400	2.23	NS	NS	NS	NS	NS	AT3G61580	SPHINGOID LCB DESATURASE 1 (SLD1)	Fatty acid/sphingolipid desaturase;(source:Araport11)
Prupe.5G004900	2.23	NS	2.28	NS	NS	NS	AT2G33590	CCR(CINNAMOYL COA:NADP OXIDOREDUCTASE)-LIKE 1 (CRL1)	Encodes a protein with homology to members of the dihydroflavonol-4-reductase (DFR) superfamily. The expression pattern of AtCRL1 indicates that CRL1 has a role in embryogenesis and seed germination. AtCRL1 is induced by ABA, drought and heat, and is highly expressed in seeds. The mRNA is cell-to-cell mobile.
Prupe.6G251300	2.23	NS	NS	NS	NS	NS	AT5G02540		NAD(P)-binding Rossmann-fold superfamily protein;(source:Araport11)
Prupe.1G142400	2.22	NS	NS	NS	NS	NS	AT5G18670	BETA-AMYLASE 3 (BMY3)	putative beta-amylase BMY3 (BMY3)
Prupe.1G327000	2.22	NS	3.66	NS	NS	NS	None
Prupe.2G194300	2.22	NS	NS	NS	NS	NS	AT1G16860		Ubiquitin-specific protease family C19-related protein;(source:Araport11)
Prupe.2G235400	2.22	NS	NS	NS	2.01	NS	AT3G55430		O-Glycosyl hydrolases family 17 protein;(source:Araport11)
Prupe.2G259700	2.22	NS	2.26	NS	NS	NS	AT2G27610		Tetratricopeptide repeat (TPR)-like superfamily protein;(source:Araport11)
Prupe.3G069200	2.22	NS	NS	NS	NS	NS	AT3G16070		LOW protein: ATP-dependent RNA helicase-like protein;(source:Araport11)
Prupe.3G184400	2.21	NS	NS	NS	NS	NS	AT2G29730	UDP-GLUCOSYL TRANSFERASE 71D1 (UGT71D1)	UDP-glucosyl transferase 71D1;(source:Araport11)
Prupe.5G244300	2.21	NS	4.06	2.33	2.9	3.15	AT1G48370	YELLOW STRIPE LIKE 8 (YSL8)	Arabidopsis thaliana metal-nicotianamine transporter YSL4
Prupe.1G375700	2.2	NS	NS	7.3	NS	NS	AT1G19640	JASMONIC ACID CARBOXYL METHYLTRANSFERASE (JMT)	Encodes a S-adenosyl-L-methionine:jasmonic acid carboxyl methyltransferase that catalyzes the formation of methyljasmonate from jasmonic acid. Its expression is induced in response to wounding or methyljasmonate treatment.
Prupe.2G037900	2.2	NS	3.89	NS	3.22	3.4	None
Prupe.8G078500	2.2	NS	4.43	2.63	4.14	3.45	None
Prupe.3G104100	2.19	NS	NS	NS	NS	NS	AT1G16060	ARIA-INTERACTING DOUBLE AP2 DOMAIN PROTEIN (ADAP)	Encodes ADAP, an AP2-domain protein that interacts with ARIA. ADAP is a positive regulator of the ABA response and is also involved in regulating seedling growth.
Prupe.2G060200	2.18	NS	NS	NS	NS	NS	AT3G54320	WRINKLED 1 (WRI1)	WRINKLED1 encodes transcription factor of the AP2/ERWEBP class. Protein has two plant-specific (AP2/EREB) DNA-binding domains and is involved in the control of storage compound biosynthesis in Arabidopsis. Mutants have wrinkled seed phenotype, due to a defect in the incorporation of sucrose and glucose into triacylglycerols. Transgenic sGsL plants (21-day-old) grown on 6% sucrose for 24 hours had…
[truncated: 739 more rows]

## Sheet: Table S3
Table S3. Phloem annotated genes compared to plum dataset.
Gene Name	TAIR ID	pSUC2	pSULTR2;2	Description
PP2-A1	AT4G19840	present	present	encodes a phloem lectin, similar to phloem lectin in cucumber and celery. Gene is expressed in the phloem, predominantly in the companion cells. The mRNA is cell-to-cell mobile.
GSTU19	AT1G78380	present	present	Encodes a glutathione transferase that is a member of Tau GST gene family. Expression is induced by drought stress, oxidative stress, and high doses of auxin and cytokinin. naming convention according to Wagner et al. (2002) The expression of this gene is upregulated by herbicide safeners such as benoxacor and fenclorim.
ABCB15	AT3G28345	present	present	Encodes an ATP-binding cassette (ABC) transporter. Expressed in the vascular tissue of primary stem.
ABCB11	AT1G02520	absent	present	Encodes an ATP-binding cassette (ABC) transporter. Expressed in the vascular tissue of primary stem. The mRNA is cell-to-cell mobile.
CalS7	AT1G06490	present	absent	Encodes Callose Synthase 7 (CalS7), a phloem-specific callose synthase responsible for callose deposition in developing sieve elements during phloem formation and in mature phloem induced by wounding.
ABCG11	AT1G17840	present	present	Encodes a plasma membrane-localized ATP-binding cassette transporter, that is required for cutin transport to the extracellular matrix. The mRNA is cell-to-cell mobile.
NPF1.2	AT1G52190	present	present	Encodes a low affinity nitrate transporter that is expressed in the plasma membrane and found in the phloem of the major veins of leaves. It is responsible for nitrate redistribution to young leaves.
NPF2.13	AT1G69870	absent	present	Encodes a low affinity nitrate transporter NRT1.7. Expressed in phloem. Responsible for source-to-sink remobilization of nitrate. The mRNA is cell-to-cell mobile.
CLV1	AT1G75820	absent	present	Putative receptor kinase with an extracellular leucine-rich domain. Controls shoot and floral meristem size, and contributes to establish and maintain floral meristem identity. Negatively regulated by KAPP (kinase-associated protein phosphatase). CLV3 peptide binds directly CLV1 ectodomain.
AUX1	AT2G38120	absent	present	Encodes an auxin influx transporter. AUX1 resides at the apical plasma membrane of protophloem cells and at highly dynamic subpopulations of Golgi apparatus and endosomes in all cell types. AUX1 action in the lateral root cap and/or epidermal cells influences lateral root initiation and positioning. Shoot supplied ammonium targets AUX1 and inhibits lateral root emergence. The mRNA is cell-to-cell…
GATL10	AT3G28340	absent	present	Encodes a protein with putative galacturonosyltransferase activity.
OPT3	AT4G16370	present	absent	Encodes a phloem-specific iron transporter that is essential for systemic iron signaling and redistribution of iron and cadmium. It loads iron into the phloem, facilitates iron recirculation from the xylem to the phloem, and regulates both shoot-to-root iron signaling and iron redistribution from mature to developing tissues.
ABCG9	AT4G27420	present	present	ABC-2 type transporter family protein;(source:Araport11)
WRKY18	AT4G31800	present	present	Pathogen-induced transcription factor. Binds W-box sequences in vitro. Forms protein complexes with itself and with WRKY40 and WRKY60. Constitutive expression of WRKY18 enhanced resistance to P. syringae, but its coexpression with WRKY40 or WRKY60 made plants more susceptible to both P. syringae and B. cinerea. WRKY18, WRKY40, and WRKY60 have partially redundant roles in response to the hemibiotr…
FTIP1	AT5G06850	present	present	Encodes an endoplasmic reticulum protein that is involved in the transport of the florigen FT from companion cells to sieve elements, thus affecting FT transport through the phloem to the SAM.
NAC082	AT5G09330	absent	present	NAC domain containing protein 82;(source:Araport11)
ROC3	AT2G16600	absent	absent	Encodes cytosolic cyclophilin ROC3. The mRNA is cell-to-cell mobile.
GSTF9	AT2G30860	absent	absent	Encodes glutathione transferase belonging to the phi class of GSTs. Naming convention according to Wagner et al. (2002).
LOS2	AT2G36530	absent	absent	Involved in light-dependent cold tolerance and encodes an enolase. Protein is tyrosine-phosphorylated and its phosphorylation state is modulated in response to ABA in Arabidopsis thaliana seeds.
DELTA-TIP	AT3G16240	absent	absent	Delta tonoplast intrinsic protein, functions as a water channel and ammonium (NH3) transporter. Highly expressed in flower, shoot, and stem. Expression shows diurnal regulation and is induced by ammonium (NH3). Protein localized to vacuolar membrane. The mRNA is cell-to-cell mobile.
AT3G43430.1	AT3G43430	absent	absent	RING/U-box superfamily protein;(source:Araport11)
CCH	AT3G56240	absent	absent	CCH protein belongs to a family of eukaryotic proteins that participate in intracellular copper homeostasis by delivering this metal to the secretory pathway; mainly located along the vascular bundles of senescing leaves and petioles as well as in stem sieve elements; hypothesized to have a role in copper mobilization from decaying organs towards reproductive structures, as a result of metallopro…
GATL7	AT3G62660	absent	absent	Encodes a protein with putative galacturonosyltransferase activity.
GER3	AT5G20630	absent	absent	Encodes a germin-like protein. Its transcripts are more abundant in RNA from leaves collected in the evening, suggesting some kind of circadian regulation.
AT1G03220.1	AT1G03220	absent	absent	Eukaryotic aspartyl protease family protein;(source:Araport11)
OBP2	AT1G07640	absent	absent	A member of the DOF transcription factors. Prominently expressed in the phloem of leaves and other organs. Expression is induced by wounding, MeJA and insect feeding. Upregulates glucosinolate biosynthesis.
SUT4	AT1G09960	absent	absent	low affinity (10mM) sucrose transporter in sieve elements (phloem)
GATL3	AT1G13250	absent	absent	Encodes a protein with putative galacturonosyltransferase activity.
DHAR1	AT1G19570	absent	absent	Encodes a member of the dehydroascorbate reductase gene family. Critical for a mutualistic symbiosis between the host Arabidopsis and the root colonizing fungus Piriformospora indica.Encodes about 50-60% of extractable leaf GSH-dependent DHAR activity, but single knockout mutants show unaltered ascorbate and glutathione status in optimal and oxidative stress conditions (PMID:28381499). Acts redun…
CAT3	AT1G20620	absent	absent	Catalase, catalyzes the breakdown of hydrogen peroxide (H2O2) into water and oxygen. The mRNA is cell-to-cell mobile.
SUC2	AT1G22710	absent	absent	Encodes for a high-affinity transporter essential for phloem loading and long-distance transport. A major sucrose transporter, AtSUC2 can also transport a wide range of physiological and synthetic glucose conjugates with both α- or β-linkage.
LGT9	AT1G24170	absent	absent	Encodes a protein with putative galacturonosyltransferase activity.
VOZ1	AT1G28520	absent	absent	vascular plant one zinc finger protein;(source:Araport11)
ABCG14	AT1G31770	absent	absent	ATP-binding cassette 14;(source:Araport11)
AT1G33600.1	AT1G33600	absent	absent	Leucine-rich repeat (LRR) family protein;(source:Araport11)
AT1G33610.1	AT1G33610	absent	absent	Leucine-rich repeat (LRR) family protein;(source:Araport11)
SKS6	AT1G41830	absent	absent	SKU5-similar 6;(source:Araport11)
mtLPD1	AT1G48030	absent	absent	Encodes a mitochondrial lipoamide dehydrogenase whose expression is induced by light.
TPX1	AT1G65980	absent	absent	thioredoxin-dependent peroxidase
sks5	AT1G76160	absent	absent	SKU5 similar 5;(source:Araport11)
AT1G78850.1	AT1G78850	absent	absent	curculin-like (mannose-binding) lectin family protein, low similarity to ser/thr protein kinase from Zea mays (GI:2598067); contains Pfam lectin (probable mannose binding) domain PF01453 but not the protein kinase domain of the Z. mays protein
APL	AT1G79430	absent	absent	Encodes gene product that is required for several aspects of phloem development in the root: (1) the specific divisions organizing the phloem pole, (2) sieve element differentiation and (3) the expression of a companion-specific gene. Mutant has a defect in the organization of phloem poles in the root. apl seedlings have a short, determinate root with only occasional lateral branches.
NIP6;1	AT1G80760	absent	absent	Encodes a protein with boron transporter activity. It helps to preferentially direct boron to young developing tissues in the shoot, such as immature leaves, under low boron conditions. This boron channel appears to be impermeable to water, unlike the closely related NIP5;1 boron transporter. This protein also allows the transport of glycerol, urea, and formimide but not larger uncharged solutes …
GSTF3	AT2G02930	absent	absent	Encodes glutathione transferase belonging to the phi class of GSTs. Naming convention according to Wagner et al. (2002).
AT2G03500.1	AT2G03500	absent	absent	Encodes a nuclear localized member of the MYB family of transcriptional regulators that is involved in negative regulation of flowering. It is expressed in vascular tissues and at low levels in the shoot apex during the transition to flowering. Loss of function mutations are early flowering.EFM is involved in the autonomous, thermosensory and GA pathways and expression is directly regulated by SV…
PGR5	AT2G05620	absent	absent	Involved in electron flow in Photosystem I. Essential for photoprotection.
GATA20	AT2G18380	absent	absent	Encodes a member of the GATA factor family of zinc finger transcription factors.
ALDH11A3	AT2G24270	absent	absent	Encodes a protein with non-phosphorylating NADP-dependent glyceraldehyde-3-phosphate dehydrogenase activity. The activity of the enzyme was determined from leaf extracts; the enzyme has not been purified to confirm activity.
AT2G28810.1	AT2G28810	absent	absent	Dof-type zinc finger DNA-binding family protein;(source:Araport11)
GSTF10	AT2G30870	absent	absent	early dehydration-induced gene ERD13 homologous to tobacco and maize glutathione S-transferases. Encodes glutathione transferase belonging to the phi class of GSTs. Naming convention according to Wagner et al. (2002)
ALS3	AT2G37330	absent	absent	Encodes an ABC transporter-like protein, without an ATPase domain, required for aluminum (Al) resistance/tolerance and may function to redistribute accumulated Al away from sensitive tissues in order to protect the growing root from the toxic effects of Al.
DAR2	AT2G39830	absent	absent	Essential for early phloem development and function, and for root system development.DAR2 is a member of a small (7 member) ubiquitin binding protein family. It appears to play a role in regulation of endoreduplication in leaf epidermal tissue.
PROT1	AT2G39890	absent	absent	Encodes a proline transporter with affinity for gly betaine, proline and GABA. Protein is expressed in the vascular tissue, specifically the phloem.
CPC	AT2G46410	absent	absent	Nuclear-localized R3-type MYB transcription factor. Positive regulator of hair-cell differentiation. Preferentially transcribed in hairless cells. Moves from atrichoblasts into trichoblast via plasmodesmata in a tissue-specific mode. N-terminus and part of the Myb domain are required for this movement, with W76 playing a crucial role. Capability to increase the size-exclusion limit of plasmodesma…
UGP1	AT3G03250	absent	absent	Is thought to encode a cytosolic UDP-glucose pyrophosphorylase with strong similarity to potato UTP--glucose-1-phosphate uridylyltransferase. Downregulated by flooding.
MYR2	AT3G04030	absent	absent	Homeodomain-like superfamily protein;(source:Araport11)
NRT1.12	AT3G16180	absent	absent	Encodes a low affinity nitrate transporter that is expressed in the plasma membrane and found in the phloem of the major veins of leaves. It is responsible for nitrate redistribution to young leaves.
mtLPD2	AT3G17240	absent	absent	lipoamide dehydrogenase precursor
SAHH2	AT3G23810	absent	absent	S-adenosyl-l-homocysteine (SAH) hydrolase 2;(source:Araport11)
QUA1	AT3G25140	absent	absent	Quasimodo1, encodes a glycosyltransferase, involved in homogalacturonan biosynthesis; mutant shows cell adhesion defect and lower wall uronic acid content. The mRNA is cell-to-cell mobile.
SWEET11	AT3G48740	absent	absent	Encodes a member of the SWEET sucrose efflux transporter family proteins.
NPF8.1	AT3G54140	absent	absent	Encodes a di- and tri-peptide transporter that recognizes a variety of different amino acid combinations. GFP-tagged PTR1 localizes to the plasma membrane and has 8 to 11 predicted transmembrane domains. PTR1 is expressed in a number of different vascular tissues throughout the plant based on promoter:GUS expression analysis. ptr1 mutants have a lower dry weight than wild type plants when both ar…
DAG1	AT3G61850	absent	absent	Zinc finger transcription factor of the Dof family involved in the control of seed germination.
GATL6	AT4G02130	absent	absent	Encodes a protein with putative galacturonosyltransferase activity.
GSTF2	AT4G02520	absent	absent	Encodes glutathione transferase belonging to the phi class of GSTs. Naming convention according to Wagner et al. (2002). The expression of this gene is upregulated by herbicide safeners such as benoxacor and fenclorim.
HKT1	AT4G10310	absent	absent	encodes a sodium transporter (HKT1) expressed in xylem parenchyma cells. Mutants over-accumulate sodium in shoot tissue and have increased sodium in the xylem sap and reduced sodium in phloem sap and roots.
HOG1	AT4G13940	absent	absent	Encodes a S-adenosyl-L-homocysteine hydrolase required for DNA methylation-dependent gene silencing. The mRNA is cell-to-cell mobile.
INT4	AT4G16480	absent	absent	Encodes a high affinity H+:myo-inositol symporter. The only other compound shown to be transported was pinitol, a methylated derivative of myo-inositol. The mRNA is cell-to-cell mobile.
PP2-A2	AT4G19850	absent	absent	encodes a protein similar to phloem protein 2 in cucumber. a member of a large gene family.
TSF	AT4G20370	absent	absent	Encodes a floral inducer that is a homolog of FT. Plants overexpressing this gene flower earlier than Col. Loss-of-function mutations flower later in short days. TSF and FT play overlapping roles in the promotion of flowering, with FT playing the dominant role.TSF sequences show extensive variation in different accessions and may contribute to quantitative variation in flowering time in these acc…
KT2/3	AT4G22200	absent	absent	Encodes AKT2, a photosynthate- and light-dependent inward rectifying potassium channel with unique gating properties that are regulated by phosphorylation. Expressed in guard cell protoplasts and in the phloem and xylem of aerial portions of the plant. The channel can coassemble with another K+ channel, KAT1, in vitro. In guard cells, AKT2/3 is responsible for the Ca2+ sensitivity of the K+ uptak…
ISI1	AT4G27750	absent	absent	A genetic locus involved in sugar sensing and coordinating carbohydrate synthesis and utilization by the whole plant. Lines carrying mutations in this gene shows restricted carbohydrate allocation to plant growth and seed set, elevated chlorophyll levels, and reduced sugar induction of starch biosynthesis.
GGT1	AT4G39640	absent	absent	The gene encodes a gamma-glutamyltransferase (AKA gamma-glutamyl transpeptidase, EC 2.3.2.2) that is located in vascular tissues (predominantly phloem) of leaves and is involved in the degradation of glutathione. The encoded enzyme also mitigates oxidative stress by metabolizing GSSG (oxidized form of GSH - glutathione) in the apoplast.
KNAT4	AT5G11060	absent	absent	A member of Class II KN1-like homeodomain transcription factors (together with KNAT3 and KNAT5), with greatest homology to the maize knox1 homeobox protein. Expression regulated by light. Detected in all tissues examined, but most prominent in leaves and young siliques. Transient expression of GFP translational fusion protein suggests bipartite localization in nucleus and cytoplasm. KNAT4 promote…
NAC083	AT5G13180	absent	absent	Encodes a NAC domain transcription factor that interacts with VND7 and negatively regulates xylem vessel formation.
KAN	AT5G16560	absent	absent	Encodes a KANADI protein (KAN) that regulates organ polarity in Arabidopsis. KAN is required for abaxial identity in both leaves and carpels, and encodes a nuclear-localized protein in the GARP family of putative transcription factors. Together with KAN2, this gene appears to be involved in the development of the carpel and the outer integument of the ovule.Along with KAN2 and KAN4, KAN1 appears …
UGP2	AT5G17310	absent	absent	UDP-glucose pyrophosphorylase 2;(source:Araport11)
MYR1	AT5G18240	absent	absent	Encodes MYR1 (MYR1).
SWEET12	AT5G23660	absent	absent	Encodes a member of the SWEET sucrose efflux transporter family proteins.
BZIP9	AT5G24800	absent	absent	Encodes bZIP protein BZO2H2.
TGG2	AT5G25980	absent	absent	Myrosinase (thioglucoside glucohydrolase) gene involved in glucosinoloate metabolism. The mRNA is cell-to-cell mobile.
TGG1	AT5G26000	absent	absent	member of Glycoside Hydrolase Family 1. encodes one of two known functional myrosinase enzymes in Arabidopsis. The enzyme catalyzes the hydrolysis of glucosinolates into compounds that are toxic to various microbes and herbivores.
WNK8	AT5G41990	absent	absent	Encodes a member of the WNK family (9 members in all) of protein kinases, the structural design of which is clearly distinct from those of other known protein kinases, such as receptor-like kinases and mitogen-activated protein kinases. Interacts specifically with and phosphorylates AtVHA-C, subunit C of the vacuolar H+-ATPase.
WRKY27	AT5G52830	absent	absent	Encodes a WRKY transcription factor WRKY27. Mutation in Arabidopsis WRKY27 results in delayed symptom development in response to the bacterial wilt pathogen Ralstonia solanacearum.
UBC30	AT5G56150	absent	absent	ubiquitin-conjugating enzyme 30;(source:Araport11)
TMO6	AT5G60200	absent	absent	Encodes a Dof-type transcription factor.
GUT1	AT5G61840	absent	absent	Exostosin family protein;(source:Araport11)
HCA2	AT5G62940	absent	absent	HCA2 induces the formation of interfascicular cambium and regulates vascular tissue development in the aerial parts of the plant. Evidence from both gain of function and dominant negative alleles.

## Sheet: Table S4
Table S4. Xylem annotated genes compared to plum dataset.
Gene Name	TAIR ID	pSUC2	pSULTR2;2	Description
REF8	AT2G40890	present	present	encodes coumarate 3-hydroxylase (C3H), a P450-dependent monooxygenase. Involved in lignin biosynthesis and flavonoid biosynthesis. Also affects the biosynthesis of coumarins such as scopoletin and scopolin as a branching-out-pathway from the phenylpropanoid acid level.
CLE26	AT1G69970	absent	present	Member of a large family of putative ligands homologous to the Clavata3 gene. Consists of a single exon. Can not replace CLV3 function in vivo.
GATL10	AT3G28340	absent	present	Encodes a protein with putative galacturonosyltransferase activity.
ZFWD1	AT4G25440	absent	present	zinc finger WD40 repeat protein 1;(source:Araport11)
ATSBT5.2	AT1G20160	absent	absent	Encodes two isoforms. One (SBT5.2(a) ) is a secreted, cell wall localized subtilisin-like serine protease that is involved in regulation of stomatal development. The second isoform (SBT5.2(b) is localized to endosomes.
GUT2	AT1G27440	absent	absent	IRX10 was identified as MUCI69 in a reverse genetic screen for MUCILAGE-RELATED genes. Mutations in this gene did not disrupt mucilage properties, likely due to the presence of the functionally redundant IRX10-L.
AtMYB103	AT1G63910	absent	absent	member of MYB3R- and R2R3- type MYB- encoding genes
CTL2	AT3G16920	absent	absent	Encodes a chitinase-like protein expressed predominantly in stems. Mutants accumulate ligning in etiolated hypocotyls.
CESA4	AT5G44030	absent	absent	Encodes a cellulose synthase involved in secondary cell wall biosynthesis. Confers resistance towards bacterial and fungal pathogens, independent of salicylic acid, ethylene and jasmonate signaling. The mRNA is cell-to-cell mobile.
NAC005	AT1G02250	absent	absent	Encodes a member of the NAC family of transcription factors. ANAC005 contains sequences specifying both nuclear and plasma membrane targeting. Overexpression results in increased xylem differentiation suggesting ANAC005 promotes xylem formation.
GATL5	AT1G02720	absent	absent	Encodes a protein with putative galacturonosyltransferase activity.
CLE20	AT1G05065	absent	absent	Member of a large family of putative ligands homologous to the Clavata3 gene. Consists of a single exon.
MYB61	AT1G09540	absent	absent	Encodes putative transcription factor. Mutants lack of mucilage extrusion from the seeds during imbibition. Reduced quantities of mucilage are deposited during the development of the seed coat epidermis in myb61 mutants. Expressed in guard cells,loss of function mutations show an increase in stomatal pore opening suggesting a role in ABA independent regulation of stomatal pore size.
NAC007	AT1G12260	absent	absent	Encodes a NAC-domain transcription factor that is expressed in developing xylem. Over expression of this protein causes ectopic secondary cell wall growth. Complements some of the cell wall defects seen in SND1/NST1 double mutants.
ELF5A-1	AT1G13950	absent	absent	Encodes eukaryotic translation initiation factor 5A (EIF-5A).In mammalian cells it functions as a shuttle protein that translocates mRNA from the nucleus to cytoplasmic ribosomes. Overexpression results in an increase in both primary and secondary xylem formation. In RNAi suppressed lines, xylem formation is reduced.
IRX4	AT1G15950	absent	absent	Encodes a cinnamoyl CoA reductase. Involved in lignin biosynthesis. The mRNA is cell-to-cell mobile.
MYB58	AT1G16490	absent	absent	Member of the R2R3 factor gene family.
MYB52	AT1G17950	absent	absent	putative transcription factor: R2R3-MYB transcription family
PARVUS	AT1G19300	absent	absent	The PARVUS/GLZ1 gene encodes a putative family 8 glycosyl transferase that contributes to xylan biosynthesis. Its gene expression shows good co-variance with the IRX3 gene involved in secondary cell wall synthesis. PARVUS/GLZ1 is predicted to have galacturonosyltransferase activity and may be involved in the formation of the complex oligosaccharide sequence present at the reducing end of xylan. P…
LGT9	AT1G24170	absent	absent	Encodes a protein with putative galacturonosyltransferase activity.
NAC010	AT1G28470	absent	absent	NAC domain containing protein 10;(source:Araport11)
RWA4	AT1G29890	absent	absent	Encodes a homolog of the protein Cas1p known to be involved in polysaccharide O-acetylation in Cryptococcus neoformans. Has high similarity to RWA2 whose mutant displays reduced acetylation. The protein is expressed in the Golgi and is involved in the acetylation of xylan during secondary wall biosynthesis.
NAC012	AT1G32770	absent	absent	Encodes SND1, a NAC Domain transcription factor involved in secondary wall biosynthesis in fibers. Expressed specifically in interfascicular fibers and xylary fibers in stems. Expressed in the procambium of stem inflorescences and root. May act as a negative regulator of secondary wall thickening in xylary fibers. Acts redundantly with NST1 to control development of secondary walls in siliques.
WOX4	AT1G46480	absent	absent	Encodes WOX4, a WUSCHEL-related homeobox gene family member with 65 amino acids in its homeodomain. Proteins in this family contain a sequence of eight residues (TLPLFPMH) downstream of the homeodomain called the WUS box. This protein also contains an acidic domain approximately 10 residues upstream of the WUS box. Part of the TDIF-TDR-WOX4 signaling pathway that plays a crucial role in the maint…
KNAT7	AT1G62990	absent	absent	Encodes a homeodomain transcription factor of the Knotted family. May be involved in secondary cell wall biosynthesis. Mutants have moderately irregular xylem development. Expression of this gene is upregulated by SND1 and MYB46.
MYB20	AT1G66230	absent	absent	Encodes a putative transcription factor (MYB20).
LGT8	AT1G70090	absent	absent	Encodes a protein with putative galacturonosyltransferase activity.
VND7	AT1G71930	absent	absent	Encodes a NAC-domain transcription factor with transcriptional activation activity that is involved in xylem formation. Induces transdifferentiation of various cells into protoxylem vessel elements. Located in the nucleus. Expression induced in the presence of auxin, cytokinin and brassinosteroids.
MYB54	AT1G73410	absent	absent	Encodes a putative transcription factor that is a member of the R2R3-MYB family.
MYB63	AT1G79180	absent	absent	Member of the R2R3 factor gene family.
HP6	AT1G80100	absent	absent	AHP6 lacks the conserved histidine residue (Asn83 in AHP6b), which is required for phosphotransfer, present in the other AHPs. AHP6 does not appear to have phosphotransfer activity. Acts as an inhibitor of cytokinin signaling by interacting with the phosphorelay machinery. Expressed in developing protoxylem and associated pericycle cell files. Negative regulator of cytokinin signaling. Expression…
PMT1	AT2G16120	absent	absent	polyol/monosaccharide transporter 1;(source:Araport11)
PMT2	AT2G16130	absent	absent	polyol/monosaccharide transporter 2;(source:Araport11)
GLDP2	AT2G26080	absent	absent	glycine decarboxylase P-protein 2;(source:Araport11)
FRA8	AT2G28110	absent	absent	Homolog to AT5G22940, a member of glycosyltransferase family 47 that is involved in secondary cell wall biosynthesis. It exhibits high sequence similarity to tobacco (Nicotiana plumbaginifolia) pectin glucuronyltransferase. Protein has a domain that shares significant similarity with the pfam03016 domain. It is expressed specifically in developing vessels and fiber cells, and FRA8 is targeted to …
RWA3	AT2G34410	absent	absent	Encodes a homolog of the protein Cas1p known to be involved in polysaccharide O-acetylation in Cryptococcus neoformans. Has high similarity to RWA2 whose mutant displays reduced acetylation. The protein is expressed in the Golgi and is involved in the acetylation of xylan during secondary wall biosynthesis.
IRX9	AT2G37090	absent	absent	The IRX9 gene encodes a putative family 43 glycosyl transferase. It was coordinately expressed with the cellulose synthase subunits during secondary cell wall formation. Cell wall analysis revealed a decrease in the abundance of xylan in the irx9 mutant, indicating that IRX9 is required for xylan synthesis. Mutants have irregular xylem phenotype suggesting a role in secondary cell wall biosynthes…
DREB19	AT2G38340	absent	absent	encodes a member of the DREB subfamily A-2 of ERF/AP2 transcription factor family. The protein contains one AP2 domain. There are eight members in this subfamily including DREB2A AND DREB2B that are involved in response to drought.
LEW3	AT2G40190	absent	absent	Encodes a putative alpha-1,2-mannosyltransferase in N-linked glycoprotein (homologous to yeast ALG11). Plays vital roles in cell-wall biosynthesis and abiotic stress response. Located in endoplasmic reticulum membrane.
ROPGEF4	AT2G45890	absent	absent	Encodes a member of KPP-like gene family, homolog of KPP (kinase partner protein) gene in tomato. Also a member of the RopGEF (guanine nucleotide exchange factor) family, containing the novel PRONE domain (plant-specific Rop nucleotide exchanger), which is exclusively active towards members of the Rop subfamily. Mutants exhibit longer root hairs under phosphate-deficient conditions.
ROPGAP3	AT2G46710	absent	absent	Rho GTPase activating protein with PAK-box/P21-Rho-binding domain-containing protein;(source:Araport11)
NST1	AT2G46770	absent	absent	NAC transcription factor NST1. NST1 and NST2 are redundant in regulating secondary wall thickening in anther walls and siliques. NST1 promoter was detected in various tissues in which lignified secondary walls develop.
MHX	AT2G47600	absent	absent	Encodes a magnesium/proton exchanger, member of putative Na+/Ca2+ antiporter gene family
RWA2	AT3G06550	absent	absent	Encodes a homolog of the protein Cas1p known to be involved in polysaccharide O-acetylation in Cryptococcus neoformans. Mutants show reduced cell wall polysaccharide acetylation and increased resistance to Botrytis cinerea. The protein is expressed in the Golgi and is involved in the acetylation of xylan during secondary wall biosynthesis.
BHLH32	AT3G25710	absent	absent	Encodes a basic helix-loop-helix transcription factor that is expressed in the hypophysis-adjacent embryo cells, and is required and partially sufficient for MP-dependent root initiation. Involved in response to phosphate starvation. Negative regulator of root hair development, anthocyanin formation and Pi content. Its expression is responsive to both phosphate (Pi) and phosphite (Phi) in shoots.
CLE25	AT3G28455	absent	absent	Member of a large family of putative ligands homologous to the Clavata3 gene. Consists of a single exon. Can not replace CLV3 function in vivo.
GATL2	AT3G50760	absent	absent	Encodes a protein with putative galacturonosyltransferase activity. The mRNA is cell-to-cell mobile.
GATL6	AT4G02130	absent	absent	Encodes a protein with putative galacturonosyltransferase activity.
HKT1	AT4G10310	absent	absent	encodes a sodium transporter (HKT1) expressed in xylem parenchyma cells. Mutants over-accumulate sodium in shoot tissue and have increased sodium in the xylem sap and reduced sodium in phloem sap and roots.
MYB42	AT4G12350	absent	absent	Encodes a putative transcription factor (MYB42).
SWEET17	AT4G15920	absent	absent	Encodes a vacuolar fructose transporter expressed in parenchyma and xylem that controls leaf fructose content. When its expression is reduced, fructose accumulates in leaves.
IRX1	AT4G18780	absent	absent	Encodes a member of the cellulose synthase family involved in secondary cell wall biosynthesis. Mutants have abnormal xylem formation, reduced cellulose content, and enhanced drought and osmotic stress tolerance. Mediates resistance towards bacterial pathogens via ABA. Confers resistance towards bacterial and fungal pathogens, independent of salicylic acid, ethylene and jasmonate signaling.
NPF7.2	AT4G21680	absent	absent	Encodes a nitrate transporter (NRT1.8). Functions in nitrate removal from the xylem sap. Mediates cadmium tolerance.
KT2/3	AT4G22200	absent	absent	Encodes AKT2, a photosynthate- and light-dependent inward rectifying potassium channel with unique gating properties that are regulated by phosphorylation. Expressed in guard cell protoplasts and in the phloem and xylem of aerial portions of the plant. The channel can coassemble with another K+ channel, KAT1, in vitro. In guard cells, AKT2/3 is responsible for the Ca2+ sensitivity of the K+ uptak…
MYB85	AT4G22680	absent	absent	Encodes a putative transcription factor (MYB85).
AT4G27435.1	AT4G27435	absent	absent	fiber (DUF1218);(source:Araport11)
AT4G28140.1	AT4G28140	absent	absent	encodes a member of the DREB subfamily A-6 of ERF/AP2 transcription factor family. The protein contains one AP2 domain. There are 8 members in this subfamily including RAP2.4.
NAC073	AT4G28500	absent	absent	NAC domain containing protein 73;(source:Araport11)
HB-8	AT4G32880	absent	absent	member of homeodomain-leucine zipper family, acting as a differentiation-promoting transcription factor of the vascular meristems.
GLDP1	AT4G33010	absent	absent	glycine decarboxylase P-protein 1;(source:Araport11)
MYB69	AT4G33450	absent	absent	Member of the R2R3 factor gene family.
NAC076	AT4G36160	absent	absent	Encodes a NAC-domain transcription factor that is expressed in developing xylem. Over expression of this protein causes ectopic secondary cell wall growth. Complements some of the cell wall defects seen in SND1/NST1 double mutants.
IRX14	AT4G36890	absent	absent	IRX14 was identified as MUCI64 in a reverse genetic screen for MUCILAGE-RELATED genes. IRX14/MUCI64 is a GT43 protein essential for xylan elongation in seed coat mucilage. The xylan backbone maintains the attachment of mucilage to the seed surface and the distribution of cellulose. It was identified based on its gene expression co-variance with the IRX3 gene involved in secondary cell wall synthe…
MYB46	AT5G12870	absent	absent	Encodes MYB46, member of the R2R3 factor gene family. Modulates Disease Susceptibility to Botrytis cinerea.
NAC083	AT5G13180	absent	absent	Encodes a NAC domain transcription factor that interacts with VND7 and negatively regulates xylem vessel formation.
MYB43	AT5G16600	absent	absent	Encodes a putative transcription factor (MYB43).
IRX3	AT5G17420	absent	absent	Encodes a xylem-specific cellulose synthase that is phosphorylated on one or more serine residues (on either S185 or one of S180 or S181).
CSLA02	AT5G22740	absent	absent	Encodes a beta-mannan synthase based on in vitro enzyme assays from heterologously expressed protein. CSLA2 synthesizes the backbone of galactoglucomannan in seed coat epidermal cells. Both CSLA2 and MUCI10, which may be part of a protein complex, are critical for mucilage architecture.
F8H	AT5G22940	absent	absent	Homolog of FRA8 (AT2G28110), a member of a member of glycosyltransferase family 47; exhibits high sequence similarity to tobacco (Nicotiana plumbaginifolia) pectin glucuronyltransferase.
GATA23	AT5G26930	absent	absent	Encodes a member of the GATA factor family of zinc finger transcription factors. Controls lateral root founder cell specification.
RWA1	AT5G46340	absent	absent	Encodes a homolog of the protein Cas1p known to be involved in polysaccharide O-acetylation in Cryptococcus neoformans. Has high similarity to RWA2 whose mutant displays reduced acetylation. The protein is expressed in the Golgi and is involved in the acetylation of xylan during secondary wall biosynthesis.
PGLP2	AT5G47760	absent	absent	serine/threonine protein kinase
AAP6	AT5G49630	absent	absent	Is a high affinity amino acid transporter capable of transporting aspartate and tryptophan. May be involved in the amino acid uptake from xylem.
GAUT12	AT5G54690	absent	absent	Encodes a protein with putative galacturonosyltransferase activity. Mutants defective in this gene displayed a notable reduction in xylose (>50%) in the cell walls from stems and roots and a reduction in cellulose (~25%).
GUT1	AT5G61840	absent	absent	Exostosin family protein;(source:Araport11)
NAC101	AT5G62380	absent	absent	Encodes a NAC-domain transcription factor involved in xylem formation. Induces transdifferentiation of various cells into metaxylem vessel elements. Located in the nucleus. Expression induced in the presence of auxin, cytokinin and brassinosteroids.
RAC10	AT5G62880	absent	absent	A member of ROP GTPase gene family.
XND1	AT5G64530	absent	absent	xylem NAC domain 1;(source:Araport11)

## Sheet: Table S5
Table S5. 1100 genes enriched in both phloem translatomes
Cutoff: Fold-change > 2, FDR P-value < 0.05
Values shown are fold-change compared to expression in p35S
NS - indicates there was no significant difference when compared to p35S
A negative fold-change over time indicates low expression at 2-weeks and an increase in expression as leaves age (UP)
A positive fold-change over indicates high expression at 2-weeks and decreased expression as leaves age (DOWN)
Prunus ID	2wk pSULTR2;2	2wk pSUC2	4wk pSULTR2;2	4wk pSUC2	6wk pSULTR2;2	6wk pSUC2	Best At Match	Primary Gene Symbol	Gene Model Description	Name	Phloem Summary Change Over Time	pSUL fold change over time	FDR p-value	pSUC2 fold change over time	FDR p-value	p35S Summary change over time	p35S fold change over time	FDR p-value
Prupe.1G020000	3.03	3.13	3.06	3.42	NS	3.49	AT4G14750	IQ-DOMAIN 19 (IQD19)	IQ-domain 19;(source:Araport11)	Prupe.1G020000	DOWN	5.31	1.3e-07	3.15	0.01	DOWN	3.67	0.000149
Prupe.1G021800	NS	NS	NS	NS	11.44	4.94	AT3G22840	EARLY LIGHT-INDUCABLE PROTEIN (ELIP1)	Encodes an early light-inducible protein.	Prupe.1G021800	DOWN	3.26	0.01	3.05	0.08	DOWN	18.06	2.84e-07
Prupe.1G029000	117.44	101.11	NS	NS	-5.82	-16.56	AT3G01680	SIEVE-ELEMENT-OCCLUSION-RELATED 1 (SEOR1)	Encodes a protein localized to phloem filaments that is required for phloem filament formation. The mRNA is cell-to-cell mobile.	Prupe.1G029000	DOWN	23.74	5.02e-05	15.89	0.000566	UP	-78.67	2.2e-13
Prupe.1G033600	NS	NS	9.16	8.07	24.17	22.91	AT4G14490		SMAD/FHA domain-containing protein;(source:Araport11)	Prupe.1G033600	DOWN	2.08	0.00243	1.67	0.48	DOWN	30.55	0
Prupe.1G080700	20.91	27.04	23.07	6.26	NS	NS	AT3G54420	HOMOLOG OF CARROT EP3-3 CHITINASE (EP3)	encodes an EP3 chitinase that is expressed during somatic embryogenesis in 'nursing' cells surrounding the embryos but not in embryos themselves. The gene is also expressed in mature pollen and growing pollen tubes until they enter the receptive synergid, but not in endosperm and integuments as in carrot. Post-embryonically, expression is found in hydathodes, stipules, root epidermis and emerging…	Prupe.1G080700	DOWN	61.03	2.52e-13	21.44	0.00286	DOWN	7.28	0.000183
Prupe.1G081900	3.79	2.56	NS	NS	NS	NS	AT2G18969		Encodes a atypical member of the bHLH (basic helix-loop-helix) family transcriptional factors.	Prupe.1G081900	DOWN	102.2	0	41.98	8.95e-13	DOWN	236.69	0
Prupe.1G091200	2.17	2.23	NS	NS	NS	NS	AT5G17050	UDP-GLUCOSYL TRANSFERASE 78D2 (UGT78D2)	The At5g17050 encodes a anthocyanidin 3-O-glucosyltransferase which specifically glucosylates the 3-position of the flavonoid C-ring. Anthocyanidins such as cyanidin and pelargonidin as well as flavonols such as kaempferol and quercetin are accepted substrates.	Prupe.1G091200	DOWN	2.03	0.01	1.6	0.4	no change	-1.33	0.41
Prupe.1G094300	831.45	896.31	NS	NS	NS	NS	AT1G52540		Protein kinase superfamily protein;(source:Araport11)	Prupe.1G094300	DOWN	12.83	8.24e-06	50.59	8.37e-06	no change	NaN	NaN
Prupe.1G095900	17.59	13.79	9.49	3.49	4.58	10.37	AT2G18680		transmembrane protein;(source:Araport11)	Prupe.1G095900	DOWN	8.9	9.06e-09	2.95	0.0046	DOWN	3.18	0.00322
Prupe.1G096800	16.47	30.79	NS	NS	NS	NS	AT4G30380		Encodes a Plant Natriuretic Peptide (PNP). PNPs are a class of systemically mobile molecules distantly related to expansins; their biological role has remained elusive.	Prupe.1G096800	DOWN	64.93	4.12e-09	489.67	5.7e-06	no change	8.9	0.3
Prupe.1G108800	NS	NS	NS	6.84	3.76	10.18	AT3G17360	PHRAGMOPLAST ORIENTING KINESIN 1 (POK1)	PHRAGMOPLAST ORIENTING KINESIN 1 is one of the two Arabidopsis homologs isolated in yeast two-hybrid screen for interaction partners of maize gene TANGLED1 (TAN1). Based on sequence homology in their motor domains, POK1 and POK2 belong to the kinesin-12 class which also includes the well-characterized group of phragmoplast-associated kinesins AtPAKRPs. Both kinesins are composed of an N-terminal …	Prupe.1G108800	DOWN	8.9	0	3.22	0.07	DOWN	31.57	0
Prupe.1G109900	NS	NS	NS	NS	3.58	4.88	AT3G62270	REQUIRES HIGH BORON 2 (BOR2)	BOR2 is involved in efficient borate crosslinking of rhamnogalacturonan II in cell walls under boron limitation.	Prupe.1G109900	DOWN	11.48	0	9.15	1.88e-05	DOWN	40.03	0
Prupe.1G132400	3.4	NS	3.6	NS	4.92	4.28	AT5G49150	GAMETE EXPRESSED 2 (GEX2)	Encodes a transmembrane domain containing protein expressed in sperm cells. Target promoter of the male germline-specific transcription factor DUO1.	Prupe.1G132400	DOWN	3.17	0.00497	3.11	0.02	DOWN	4.47	0.00319
Prupe.1G145300	6.04	4.59	8.07	NS	NS	5.08	AT5G18860	NUCLEOSIDE HYDROLASE 3 (NSH3)	Encodes a purine nucleoside hydrolase active in the apoplast. It might play a role in salvaging extracellular ATP. NSH3 transcript levels rise in response to jasmonic acid and wounding.	Prupe.1G145300	DOWN	4.12	0.01	1.87	0.59	no change	1.83	0.47
Prupe.1G195000	5.05	3.19	7.18	3.46	4.71	4.07	AT1G50180		NB-ARC domain-containing disease resistance protein;(source:Araport11)	Prupe.1G195000	DOWN	2.06	0.00923	1.47	0.54	no change	1.88	0.04
Prupe.1G198000	NS	NS	5.15	NS	7.41	10.03	None			Prupe.1G198000	DOWN	1.35	0.74	3.29	0.03	DOWN	6.58	4.71e-07
Prupe.1G211500	NS	NS	3.85	6.78	NS	NS	AT1G44900	MINICHROMOSOME MAINTENANCE 2 (MCM2)	Encodes MCM2 (MINICHROMOSOME MAINTENANCE 2), a protein essential to embryo development. Overexpression results in altered root meristem function.	Prupe.1G211500	DOWN	12.34	0	12.67	5.6e-05	DOWN	17.94	0
Prupe.1G251700	NS	NS	6.1	NS	19.92	23.54	AT1G60460	MEIOTIC TOPOISOMERASE VIB-LIKE (MTOPVIB)	Encodes a structural homolog of the archaeal topo VIB subunit that forms a complex with the two Arabidopsis thaliana SPO11 orthologs required for meiotic DSB formation (SPO11-1 and SPO11-2) and is essential for meiotic DSB formation.	Prupe.1G251700	DOWN	3.3	0.00497	3.37	0.22	DOWN	28.33	3.58e-08
Prupe.1G252300	NS	NS	6.33	4.65	3.33	5.63	None			Prupe.1G252300	DOWN	5.02	4.01e-05	3.02	0.04	DOWN	7.33	1.57e-09
Prupe.1G314900	NS	NS	NS	NS	8.07	7.79	AT1G68400		leucine-rich repeat transmembrane protein kinase family protein;(source:Araport11)	Prupe.1G314900	DOWN	5.96	3.91e-08	4.02	0.12	DOWN	32.39	0
Prupe.1G323300	3.2	2.21	3.38	2.72	2.44	3.01	None			Prupe.1G323300	DOWN	2.48	0.000258	1.34	0.78	no change	1.82	0.03
Prupe.1G345700	5.14	17.65	25.5	44.48	9.71	57.64	AT1G68040		S-adenosyl-L-methionine-dependent methyltransferases superfamily protein;(source:Araport11)	Prupe.1G345700	DOWN	4.86	0.00683	1.39	0.82	no change	3.52	0.39
Prupe.1G389300	30.74	13.77	794.53	NS	33.01	58.44	AT1G47710	(SERPIN1)	Serine protease inhibitor (SERPIN) family protein;(source:Araport11)	Prupe.1G389300	DOWN	5.73	5.14e-05	1.13	1	no change	18.31	0.1
Prupe.1G430400	2.95	2.79	NS	NS	NS	NS	AT3G16150	ASPARAGINASE B1 (ASPGB1)	Encodes an asparaginase that catalyzes the degradation of L-asparagine to L-aspartic acid and ammonia. The mRNA is cell-to-cell mobile.	Prupe.1G430400	DOWN	2.74	0.02	4.73	0.00303	DOWN	4.43	3.29e-06
Prupe.1G474800	11.71	33.59	4.33	3.8	2.82	11.35	AT1G67150		transmembrane protein, putative (DUF247);(source:Araport11)	Prupe.1G474800	DOWN	4.54	5.47e-06	3.12	0.00363	DOWN	2.98	0.00196
Prupe.1G489800	NS	NS	3.37	4.5	NS	2.99	AT1G77320	MEIOSIS DEFECTIVE 1 (MEI1)	Mutant is defective in meiosis and produces abnormal microspores. Encodes a BRCT-domain-containing protein that could be specific to the meiotic cell cycle and that plays a crucial role in some DNA repair events independent of SPO11 DSB recombination repair.	Prupe.1G489800	DOWN	4.99	1.01e-12	3.07	0.07	DOWN	6.25	0
Prupe.1G528800	NS	NS	2.83	NS	2.34	2.19	AT3G14470		NB-ARC domain-containing disease resistance protein;(source:Araport11)	Prupe.1G528800	DOWN	1.44	0.43	3.93	0.00443	DOWN	2.6	0.000162
Prupe.1G580300	NS	NS	NS	NS	2.02	2.5	AT2G40890	CYTOCHROME P450, FAMILY 98, SUBFAMILY A, POLYPEPTIDE 3 (CYP98A3)	encodes coumarate 3-hydroxylase (C3H), a P450-dependent monooxygenase. Involved in lignin biosynthesis and flavonoid biosynthesis. Also affects the biosynthesis of coumarins such as scopoletin and scopolin as a branching-out-pathway from the phenylpropanoid acid level.	Prupe.1G580300	DOWN	6.87	5.57e-12	5.66	0.000352	DOWN	13.2	0
Prupe.2G017800	NS	NS	NS	NS	2.62	3.61	AT3G08030		The mRNA of this gene is expressed in viable seeds. Its detection in a dry seed lot has potential for use as a molecular marker for germination performance as absence of expression correlates with decreased germination.	Prupe.2G017800	DOWN	36.18	0	22.07	1.68e-12	DOWN	60.59	0
Prupe.2G033700	3.57	4.27	NS	2.5	4.05	5.41	AT5G60800	EAVY METAL-ASSOCIATED ISOPRENYLATED PLANT PROTEIN3 (HIPP3)	Heavy metal transport/detoxification superfamily protein;(source:Araport11)	Prupe.2G033700	DOWN	2.82	0.000628	2.25	0.08	DOWN	3.18	0.000135
Prupe.2G033900	15.64	5.22	14.8	10.18	10.32	NS	AT5G04700		Ankyrin repeat family protein;(source:Araport11)	Prupe.2G033900	DOWN	3.4	1.27e-05	5.66	0.02	no change	2.24	0.36
Prupe.2G062800	2.65	2.64	4	3.11	4.4	4.31	None			Prupe.2G062800	DOWN	2.51	0.02	2.47	0.05	DOWN	4.11	1.6e-07
Prupe.2G088300	2.12	2.32	2.55	NS	NS	3.92	AT4G18250		receptor Serine/Threonine kinase-like protein;(source:Araport11)	Prupe.2G088300	DOWN	3.53	3.86e-05	2.47	0.03	DOWN	4.26	1.39e-08
Prupe.2G113500	8.42	7.02	NS	NS	NS	NS	AT1G02205	ECERIFERUM 1 (CER1)	Expression of the CER1 gene associated with production of stem epicuticular wax and pollen fertility. Biochemical studies showed that cer1 mutants are blocked in the conversion of stem wax C30 aldehydes to C29 alkanes, and they also lack the secondary alcohols and ketones. These suggested the CER1 protein is an aldehyde decarbonylase, but the exact molecular function of this protein remains to be…	Prupe.2G113500	DOWN	60.79	0	20.45	5.73e-06	DOWN	75.9	2.64e-05
Prupe.2G113600	4.29	NS	5.54	11.85	NS	NS	AT1G02205	ECERIFERUM 1 (CER1)	Expression of the CER1 gene associated with production of stem epicuticular wax and pollen fertility. Biochemical studies showed that cer1 mutants are blocked in the conversion of stem wax C30 aldehydes to C29 alkanes, and they also lack the secondary alcohols and ketones. These suggested the CER1 protein is an aldehyde decarbonylase, but the exact molecular function of this protein remains to be…	Prupe.2G113600	DOWN	196.09	0	87.97	9.84e-06	DOWN	177.18	0
Prupe.2G129000	NS	NS	2.56	NS	3.22	3.34	AT4G33270	CELL DIVISION CYCLE 20.1 (CDC20.1)	Encodes a CDC20 protein that interacts with APC subunits, components of the mitochondrial checkpoint complex and mitotic cyclin substrates and is indispensable for normal plant development and fertility.	Prupe.2G129000	DOWN	2.19	0.00271	2.67	0.01	DOWN	4.51	8.4e-10
Prupe.2G163300	305.99	164.79	97.26	51.06	216.71	209.33	None			Prupe.2G163300	DOWN	3.65	2.38e-05	1.93	0.48	no change	6.51	0.54
Prupe.2G180600	3.1	3.73	NS	3.07	2.12	3.1	None			Prupe.2G180600	DOWN	2.07	0.02	1.79	0.25	no change	1.87	0.07
Prupe.2G182900	NS	NS	NS	NS	4.18	5.03	AT3G61610		Galactose mutarotase-like superfamily protein;(source:Araport11)	Prupe.2G182900	DOWN	4.97	9.98e-11	3.3	0.00981	DOWN	11.12	0
Prupe.2G201000	NS	NS	3.71	2.47	NS	NS	AT2G46870	NGATHA1 (NGA1)	AP2/B3-like transcriptional factor family protein;(source:Araport11)	Prupe.2G201000	DOWN	3.51	6.54e-06	2.03	0.17	DOWN	2.57	1.76e-05
Prupe.2G201900	3.62	3.41	3.37	NS	NS	3.26	AT4G35580	NAC TRANSCRIPTION FACTOR-LIKE 9 (NTL9)	Encodes a calmodulin-binding NAC protein (CBNAC). Contains calmodulin-binding domain in the C-terminus of the protein. Functions as a calmodulin-regulated transcriptional repressor.	Prupe.2G201900	DOWN	2.91	0.00207	1.87	0.4	no change	1.86	0.3
Prupe.2G205100	NS	NS	NS	NS	2.33	2.38	AT5G04520		3-oxoacyl-acyl-carrier synthase-like protein (Protein of unknown function DUF455);(source:Araport11)	Prupe.2G205100	DOWN	2.73	0.000104	2.48	0.05	DOWN	4.07	2.13e-08
Prupe.2G207300	NS	NS	2.97	NS	2.28	2.06	AT5G53900		Serine/threonine-protein kinase WNK (With No Lysine)-like protein;(source:Araport11)	Prupe.2G207300	DOWN	4.83	1.4e-07	3.9	0.00017	DOWN	5.91	2.39e-15
Prupe.2G214000	2.96	2.47	NS	NS	NS	NS	AT5G14990		WPP domain associated protein;(source:Araport11)	Prupe.2G214000	DOWN	5.77	8.93e-08	2.77	0.12	no change	2.13	0.07
Prupe.2G222400	NS	NS	3.26	NS	26.57	27.03	AT1G01340	CYCLIC NUCLEOTIDE GATED CHANNEL 10 (CNGC10)	member of Cyclic nucleotide gated channel family	Prupe.2G222400	DOWN	6.59	0	5.1	3.19e-08	DOWN	200.39	0
Prupe.2G222600	NS	NS	3.17	5.85	6.09	9.21	AT5G53130	CYCLIC NUCLEOTIDE GATED CHANNEL 1 (CNGC1)	member of Cyclic nucleotide gated channel family	Prupe.2G222600	DOWN	2.26	0.02	-1.77	0.44	DOWN	8.05	6.99e-14
Prupe.2G243600	6.81	7.43	9.66	7.18	NS	NS	AT3G55700		UDP-Glycosyltransferase superfamily protein;(source:Araport11)	Prupe.2G243600	DOWN	8.71	7.21e-06	9.58	0.000132	DOWN	6.69	0.01
Prupe.2G252000	NS	NS	NS	NS	2.35	2.06	AT5G05560	EMBRYO DEFECTIVE 2771 (EMB2771)	Encodes a subunit of the Arabidopsis thaliana E3 ubiquitin ligase complex that plays a synergistic role with APC4 both in female gametogenesis and in embryogenesis.	Prupe.2G252000	DOWN	2.2	0.000112	2.21	0.07	DOWN	3.86	7.03e-12
Prupe.2G255500	NS	NS	NS	2.64	2.43	2.25	AT5G58420		Ribosomal protein S4 (RPS4A) family protein;(source:Araport11)	Prupe.2G255500	DOWN	2.43	0.000134	2.89	0.03	DOWN	3.83	7.96e-12
Prupe.2G269800	NS	NS	2.38	2.36	NS	NS	AT5G07440	GLUTAMATE DEHYDROGENASE 2 (GDH2)	Encodes the beta-subunit of the glutamate dehydrogenase. The enzyme is almost exclusively found in the mitochondria of stem and leaf companion cells.	Prupe.2G269800	DOWN	2.11	0.00415	1.67	0.38	DOWN	2.59	9.7e-05
[truncated: 1,050 more rows]

## Sheet: Table S6
Table S6. 128 genes enriched in both phloem translatomes at all time points
Cutoff: Fold-change > 2, FDR P-value < 0.05
Values shown are fold-change compared to expression in p35S
A negative fold-change over time indicates low expression at 2-weeks and an increase in expression as leaves age (UP)
A positive fold-change over indicates high expression at 2-weeks and decreased expression as leaves age (DOWN)
[truncated: 129 more rows]

## Sheet: Table S7
Table S7. Gene ontology for phloem enriched genes altered over time
[truncated: 152 more rows]

[truncated: 1 more sheets: Table S8]
